# Supplementary material for: Raltegravir monohydrate
Source: Acta Crystallogr Sect E Struct Rep Online. 2013 Nov 6;69(Pt 12):o1743–4. doi: 10.1107/S1600536813029747 (PMC3885024; doi:10.1107/S1600536813029747)
Supplement: Supplementary file 1 [file e-69-o1743-sup1.cif]

##############################################################################
#                                                                            #
# This CIF contains the data in a paper accepted for publication in          #
# Acta Crystallographica Section E. It conforms to the requirements of       #
# Notes for Authors for Acta Crystallographica Section E, and has been       #
# peer reviewed under the auspices of the IUCr Commission on Journals.       #
#                                                                            #
# Full details of the Crystallographic Information File format               #
# are given in the paper "The Crystallographic Information File (CIF):       #
# a New Standard Archive File for Crystallography" by S. R. Hall, F. H.      #
# Allen and I. D. Brown [Acta Cryst. (1991), A47, 655-685].                  #
#                                                                            #
# The current version of the core CIF dictionary is obtainable from          #
# ftp://ftp.iucr.org/pub/cif_core.dic.                                       #
#                                                                            #
# Software is freely available for graphical display of the structure(s)     #
# in this CIF. For information consult the CIF software page                 #
# http://www.iucr.org/resources/cif/software.                                #
#                                                                            #
# This file may be used for bona fide research purposes within the           #
# scientific community so long as proper attribution is given to the journal # 
# article from which it was obtained.                                        #
#                                                                            #
##############################################################################
data_I
_audit_creation_method
;
  Olex2 1.2
  (compiled Apr 23 2013 17:54:37, GUI svn.r4466)
;
_journal_date_recd_electronic     2013-10-24
_journal_date_accepted     2013-10-30
_journal_name_full     'Acta Crystallographica, Section E'
_journal_year     2013
_journal_volume     69
_journal_issue     12
_journal_page_first     o1743
_journal_page_last     o1744
_journal_paper_category     QO
_journal_paper_doi     10.1107/S1600536813029747
_journal_coeditor_code     SJ5363
_publ_contact_author_name     'Jasinski, Jerry P.'
_publ_contact_author_address
;
Department of Chemistry
Keene State College
229 Main Street
Keene, New Hampshire 03435, USA
;
_publ_contact_author_email     jjasinski@keene.edu
_publ_contact_author_fax     ?
_publ_contact_author_phone     '603 358-2563'
_publ_section_title
;
Raltegravir monohydrate
;
loop_
    _publ_author_name
    _publ_author_address
    'Yamuna, Thammarse S.'
;
Department of Studies in Chemistry
University of Mysore
Manasagangotri, Mysore 570 006, India
;
    'Jasinski, Jerry P.'
;
Department of Chemistry
Keene State College
229 Main Street
Keene, NH 03435-2001, USA
;
    'Anderson, Brian J.'
;
Department of Chemistry
Keene State College
229 Main Street
Keene, NH 03435-2001, USA
;
    'Yathirajan, H. S.'
;
Department of Studies in Chemistry
University of Mysore
Manasagangotri, Mysore 570 006, India
;
    'Kaur, Manpreet'
;
Department of Studies in Chemistry
University of Mysore
Manasagangotri, Mysore 570 006, India
;
_database_code_depnum_ccdc_archive     'CCDC 969369'
_chemical_name_systematic
;\
<i>N</i>-(4-fluorobenzyl)-5-hydroxy-1-methyl-2-{1-methyl-1-\
[(5-methyl-1,3,4-oxadiazol-2-ylcarbonyl)amino]ethyl}-6-oxo-\
1,6-dihydropyrimidine-4-carboxamide monohydrate
;
_chemical_name_common
;
Raltegravir monohydrate
;
_chemical_formula_moiety     'C20 H21 F N6 O5, H2 O'
_chemical_formula_sum     'C20 H23 F N6 O6'
_chemical_formula_iupac     'C20 H21 F N6 O5, H2 O'
_chemical_formula_weight     462.44
_chemical_melting_point     ?
_shelx_space_group_comment
;
The symmetry employed for this shelxl refinement is uniquely defined
by the following loop, which should always be used as a source of
symmetry information in preference to the above space-group names.
They are only intended as comments.
;
_space_group_crystal_system     triclinic
_space_group_name_H-M_alt     'P -1'
_space_group_name_Hall     '-P 1'
loop_
    _space_group_symop_operation_xyz
    'x, y, z'
    '-x, -y, -z'
_cell_length_a     8.3860(6)
_cell_length_b     11.8610(9)
_cell_length_c     12.1102(9)
_cell_angle_alpha     110.481(7)
_cell_angle_beta     108.093(7)
_cell_angle_gamma     92.329(6)
_cell_volume     1057.44(15)
_cell_formula_units_Z     2
_cell_measurement_reflns_used     3215
_cell_measurement_theta_min     3.0431
_cell_measurement_theta_max     32.8784
_cell_measurement_temperature     173(2)
_exptl_crystal_description     irregular
_exptl_crystal_colour     colourless
_exptl_crystal_size_max     0.44
_exptl_crystal_size_mid     0.32
_exptl_crystal_size_min     0.26
_exptl_crystal_density_diffrn     1.452
_exptl_crystal_density_meas     ?
_exptl_crystal_density_method     ?
_exptl_crystal_F_000     484
_exptl_absorpt_coefficient_mu     0.115
_exptl_absorpt_correction_type     multi-scan
_exptl_absorpt_process_details
;
(CrysAlis PRO and CrysAlis RED; Agilent, 2012)
;
_shelx_estimated_absorpt_T_min     ?
_shelx_estimated_absorpt_T_max     ?
_exptl_absorpt_correction_T_min     0.89026
_exptl_absorpt_correction_T_max     1.00000
_exptl_special_details     ?
_diffrn_ambient_temperature     173(2)
_diffrn_radiation_type     MoK\a
_diffrn_radiation_wavelength     0.71073
_diffrn_measurement_device_type     'Agilent Xcalibur (Eos, Gemini)'
_diffrn_measurement_method     '\w scans'
_diffrn_detector_area_resol_mean     16.0416
_diffrn_reflns_number     12734
_diffrn_reflns_av_R_equivalents     0.0253
_diffrn_reflns_theta_min     3.049
_diffrn_reflns_theta_max     32.953
_diffrn_reflns_theta_full     26.000
_diffrn_measured_fraction_theta_max     0.883
_diffrn_measured_fraction_theta_full     0.996
_diffrn_reflns_limit_h_min     -12
_diffrn_reflns_limit_h_max     12
_diffrn_reflns_limit_k_min     -14
_diffrn_reflns_limit_k_max     17
_diffrn_reflns_limit_l_min     -17
_diffrn_reflns_limit_l_max     18
_refine_special_details     ?
_reflns_number_total     7007
_reflns_number_gt     5042
_reflns_threshold_expression     I>2\s(I)
_refine_ls_structure_factor_coef     Fsqd
_refine_ls_matrix_type     full
_refine_ls_R_factor_all     0.0932
_refine_ls_R_factor_gt     0.0674
_refine_ls_wR_factor_gt     0.1824
_refine_ls_wR_factor_ref     0.2060
_refine_ls_goodness_of_fit_ref     1.028
_refine_ls_restrained_S_all     1.028
_refine_ls_number_reflns     7007
_refine_ls_number_parameters     306
_refine_ls_number_restraints     0
_refine_ls_hydrogen_treatment     constr
_refine_ls_weighting_scheme     calc
_refine_ls_weighting_details
              'w=1/[\s^2^(Fo^2^)+(0.0974P)^2^+0.6433P] where P=(Fo^2^+2Fc^2^)/3'
_atom_sites_solution_hydrogens     mixed
_atom_sites_solution_primary     direct
_atom_sites_solution_secondary     ?
_refine_ls_shift/su_max     0.000
_refine_ls_shift/su_mean     0.000
_refine_diff_density_max     0.783
_refine_diff_density_min     -0.393
_refine_ls_extinction_method     none
_refine_ls_extinction_coef     .
loop_
    _atom_type_symbol
    _atom_type_description
    _atom_type_scat_dispersion_real
    _atom_type_scat_dispersion_imag
    _atom_type_scat_source
    'C' 'C' 0.0033 0.0016
                         'International Tables Vol C Tables 4.2.6.8 and 6.1.1.4'
    'H' 'H' 0.0000 0.0000
                         'International Tables Vol C Tables 4.2.6.8 and 6.1.1.4'
    'N' 'N' 0.0061 0.0033
                         'International Tables Vol C Tables 4.2.6.8 and 6.1.1.4'
    'O' 'O' 0.0106 0.0060
                         'International Tables Vol C Tables 4.2.6.8 and 6.1.1.4'
    'F' 'F' 0.0171 0.0103
                         'International Tables Vol C Tables 4.2.6.8 and 6.1.1.4'
_computing_data_collection     'CrysAlis PRO (Agilent, 2012)'
_computing_cell_refinement     'CrysAlis PRO (Agilent, 2012)'
_computing_data_reduction     'CrysAlis RED (Agilent, 2012)'
_computing_structure_solution     'SUPERFLIP (Palatinus & Chapuis, 2007)'
_computing_structure_refinement     'SHELXL2012 (Sheldrick, 2008)'
_computing_molecular_graphics     'OLEX2 (Dolomanov <i>et al.</i>, 2009)'
_computing_publication_material     'OLEX2 (Dolomanov <i>et al.</i>, 2009)'
loop_
    _atom_site_type_symbol
    _atom_site_label
    _atom_site_fract_x
    _atom_site_fract_y
    _atom_site_fract_z
    _atom_site_U_iso_or_equiv
    _atom_site_adp_type
    _atom_site_calc_flag
    _atom_site_occupancy
    _atom_site_disorder_assembly
    _atom_site_disorder_group
    F F1 1.1554(2) 0.33688(15) 1.31637(13) 0.0578(4) Uani d 1 . .
    O O1 0.7785(2) 0.36533(14) 0.09901(14) 0.0412(4) Uani d 1 . .
    O O2 0.7121(2) 0.44719(13) 0.32679(14) 0.0398(4) Uani d 1 . .
    O O3 0.50567(19) -0.13326(13) 0.34626(15) 0.0355(3) Uani d 1 . .
    O O4 0.76855(19) -0.16476(12) 0.52110(14) 0.0320(3) Uani d 1 . .
    H H4 0.8570 -0.1629 0.5789 0.048 Uiso calc 1 . .
    O O5 1.04993(19) -0.05743(13) 0.70762(13) 0.0315(3) Uani d 1 . .
    N N1 0.7540(2) 0.26143(14) 0.33868(14) 0.0273(3) Uani d 1 . .
    H H1 0.7661 0.1875 0.2950 0.033 Uiso calc 1 . .
    N N2 0.62443(18) 0.06543(13) 0.40189(13) 0.0221(3) Uani d 1 . .
    N N3 0.87875(19) 0.15547(13) 0.57317(13) 0.0228(3) Uani d 1 . .
    N N4 1.1487(2) 0.14234(15) 0.76091(14) 0.0282(3) Uani d 1 . .
    H H4A 1.1334 0.2069 0.7414 0.034 Uiso calc 1 . .
    N N5 0.7269(2) 0.17737(16) 0.08576(16) 0.0347(4) Uani d 1 . .
    N N6 0.7475(3) 0.17321(18) -0.02828(18) 0.0427(5) Uani d 1 . .
    C C1 0.7546(2) 0.28635(15) 0.46715(16) 0.0238(3) Uani d 1 . .
    C C2 0.7531(2) 0.16307(15) 0.48264(15) 0.0211(3) Uani d 1 . .
    C C3 0.6221(2) -0.04688(16) 0.41474(17) 0.0245(3) Uani d 1 . .
    C C4 0.7677(2) -0.05480(15) 0.51363(16) 0.0237(3) Uani d 1 . .
    C C5 0.8866(2) 0.04642(15) 0.58924(15) 0.0222(3) Uani d 1 . .
    C C6 1.0360(2) 0.04108(16) 0.69173(16) 0.0247(3) Uani d 1 . .
    C C7 1.2983(3) 0.1521(2) 0.86874(18) 0.0331(4) Uani d 1 . .
    H H7A 1.3951 0.2062 0.8731 0.040 Uiso calc 1 . .
    H H7B 1.3306 0.0705 0.8568 0.040 Uiso calc 1 . .
    C C8 1.2642(2) 0.20230(17) 0.99030(17) 0.0271(4) Uani d 1 . .
    C C9 1.1883(3) 0.12534(17) 1.02977(18) 0.0304(4) Uani d 1 . .
    H H9 1.1619 0.0401 0.9810 0.036 Uiso calc 1 . .
    C C10 1.1498(3) 0.17008(19) 1.13923(19) 0.0333(4) Uani d 1 . .
    H H10 1.0959 0.1170 1.1652 0.040 Uiso calc 1 . .
    C C11 1.1919(3) 0.2928(2) 1.20832(18) 0.0370(5) Uani d 1 . .
    C C12 1.2710(4) 0.3723(2) 1.1741(2) 0.0527(7) Uani d 1 . .
    H H12 1.3007 0.4570 1.2252 0.063 Uiso calc 1 . .
    C C13 1.3067(4) 0.3264(2) 1.0637(2) 0.0438(5) Uani d 1 . .
    H H13 1.3604 0.3800 1.0383 0.053 Uiso calc 1 . .
    C C14 0.7364(3) 0.34282(17) 0.28320(18) 0.0297(4) Uani d 1 . .
    C C15 0.7465(3) 0.28953(17) 0.15403(18) 0.0312(4) Uani d 1 . .
    C C16 0.7766(3) 0.2857(2) -0.0153(2) 0.0388(5) Uani d 1 . .
    C C17 0.8092(5) 0.3338(3) -0.1049(3) 0.0595(7) Uani d 1 . .
    H H17A 0.7148 0.3741 -0.1349 0.089 Uiso calc 1 . .
    H H17B 0.8190 0.2664 -0.1763 0.089 Uiso calc 1 . .
    H H17C 0.9153 0.3928 -0.0628 0.089 Uiso calc 1 . .
    C C18 0.6015(3) 0.34431(18) 0.4921(2) 0.0330(4) Uani d 1 . .
    H H18A 0.6208 0.4311 0.5063 0.049 Uiso calc 1 . .
    H H18B 0.5885 0.3358 0.5666 0.049 Uiso calc 1 . .
    H H18C 0.4979 0.3029 0.4192 0.049 Uiso calc 1 . .
    C C19 0.9184(3) 0.37382(17) 0.56034(19) 0.0319(4) Uani d 1 . .
    H H19A 1.0168 0.3375 0.5464 0.048 Uiso calc 1 . .
    H H19B 0.9234 0.3889 0.6464 0.048 Uiso calc 1 . .
    H H19C 0.9198 0.4512 0.5480 0.048 Uiso calc 1 . .
    C C20 0.4769(2) 0.06994(17) 0.29878(17) 0.0276(4) Uani d 1 . .
    H H20A 0.3837 0.0935 0.3300 0.041 Uiso calc 1 . .
    H H20B 0.4396 -0.0107 0.2302 0.041 Uiso calc 1 . .
    H H20C 0.5098 0.1300 0.2677 0.041 Uiso calc 1 . .
    O O1W 0.6377(4) 0.63744(18) 0.2332(2) 0.0697(7) Uani d 1 . .
    H H1WA 0.6255 0.6900 0.2977 0.105 Uiso d 1 . .
    H H1WB 0.6630 0.5741 0.2478 0.105 Uiso d 1 . .
loop_
    _atom_site_aniso_label
    _atom_site_aniso_U_11
    _atom_site_aniso_U_22
    _atom_site_aniso_U_33
    _atom_site_aniso_U_12
    _atom_site_aniso_U_13
    _atom_site_aniso_U_23
    F1 0.0781(11) 0.0643(10) 0.0310(7) 0.0282(8) 0.0259(7) 0.0103(7)
    O1 0.0611(10) 0.0302(7) 0.0326(7) 0.0038(7) 0.0138(7) 0.0148(6)
    O2 0.0591(10) 0.0230(7) 0.0362(8) 0.0116(6) 0.0114(7) 0.0141(6)
    O3 0.0303(7) 0.0291(7) 0.0434(8) 0.0000(5) 0.0075(6) 0.0146(6)
    O4 0.0379(7) 0.0250(6) 0.0390(8) 0.0094(5) 0.0142(6) 0.0177(6)
    O5 0.0391(7) 0.0331(7) 0.0319(7) 0.0168(6) 0.0152(6) 0.0199(6)
    N1 0.0373(8) 0.0221(7) 0.0258(7) 0.0095(6) 0.0117(6) 0.0117(6)
    N2 0.0222(6) 0.0234(7) 0.0214(6) 0.0066(5) 0.0083(5) 0.0087(5)
    N3 0.0263(7) 0.0235(7) 0.0208(6) 0.0081(5) 0.0089(5) 0.0099(5)
    N4 0.0308(8) 0.0335(8) 0.0224(7) 0.0104(6) 0.0076(6) 0.0139(6)
    N5 0.0431(10) 0.0295(8) 0.0276(8) 0.0060(7) 0.0050(7) 0.0127(6)
    N6 0.0521(11) 0.0388(10) 0.0306(9) 0.0076(8) 0.0060(8) 0.0128(7)
    C1 0.0277(8) 0.0210(7) 0.0231(7) 0.0080(6) 0.0076(6) 0.0096(6)
    C2 0.0237(7) 0.0206(7) 0.0209(7) 0.0070(6) 0.0100(6) 0.0078(6)
    C3 0.0261(8) 0.0239(8) 0.0275(8) 0.0064(6) 0.0133(7) 0.0105(6)
    C4 0.0284(8) 0.0235(8) 0.0264(8) 0.0099(6) 0.0154(7) 0.0123(6)
    C5 0.0267(8) 0.0247(8) 0.0201(7) 0.0104(6) 0.0115(6) 0.0109(6)
    C6 0.0308(8) 0.0305(8) 0.0210(7) 0.0140(7) 0.0146(7) 0.0133(6)
    C7 0.0287(9) 0.0455(11) 0.0261(8) 0.0126(8) 0.0067(7) 0.0166(8)
    C8 0.0263(8) 0.0295(9) 0.0225(8) 0.0076(7) 0.0030(6) 0.0109(7)
    C9 0.0356(9) 0.0258(8) 0.0255(8) 0.0037(7) 0.0072(7) 0.0078(7)
    C10 0.0339(10) 0.0377(10) 0.0282(9) 0.0043(8) 0.0091(8) 0.0139(8)
    C11 0.0439(11) 0.0408(11) 0.0233(8) 0.0162(9) 0.0095(8) 0.0095(8)
    C12 0.086(2) 0.0259(10) 0.0368(12) 0.0083(11) 0.0186(12) 0.0033(9)
    C13 0.0619(15) 0.0297(10) 0.0376(11) -0.0005(10) 0.0146(10) 0.0137(9)
    C14 0.0366(9) 0.0243(8) 0.0270(8) 0.0046(7) 0.0059(7) 0.0129(7)
    C15 0.0365(10) 0.0267(9) 0.0292(9) 0.0036(7) 0.0054(7) 0.0146(7)
    C16 0.0408(11) 0.0407(11) 0.0289(9) 0.0022(9) 0.0056(8) 0.0126(8)
    C17 0.080(2) 0.0575(16) 0.0426(13) 0.0024(14) 0.0169(13) 0.0253(12)
    C18 0.0334(9) 0.0293(9) 0.0374(10) 0.0141(7) 0.0147(8) 0.0109(8)
    C19 0.0322(9) 0.0241(8) 0.0343(9) 0.0027(7) 0.0041(8) 0.0118(7)
    C20 0.0241(8) 0.0307(9) 0.0265(8) 0.0061(7) 0.0060(7) 0.0113(7)
    O1W 0.121(2) 0.0388(10) 0.0519(11) 0.0309(12) 0.0242(13) 0.0241(9)
_geom_special_details
;
 All esds (except the esd in the dihedral angle between two l.s. planes)
 are estimated using the full covariance matrix.  The cell esds are taken
 into account individually in the estimation of esds in distances, angles
 and torsion angles; correlations between esds in cell parameters are only
 used when they are defined by crystal symmetry.  An approximate (isotropic)
 treatment of cell esds is used for estimating esds involving l.s. planes.
;
loop_
    _geom_bond_atom_site_label_1
    _geom_bond_atom_site_label_2
    _geom_bond_site_symmetry_2
    _geom_bond_distance
    _geom_bond_publ_flag
    F1 C11 . 1.364(2) ?
    O1 C15 . 1.355(2) ?
    O1 C16 . 1.371(3) ?
    O2 C14 . 1.217(2) ?
    O3 C3 . 1.229(2) ?
    O4 H4 . 0.8400 ?
    O4 C4 . 1.339(2) ?
    O5 C6 . 1.253(2) ?
    N1 H1 . 0.8800 ?
    N1 C1 . 1.477(2) ?
    N1 C14 . 1.345(2) ?
    N2 C2 . 1.383(2) ?
    N2 C3 . 1.394(2) ?
    N2 C20 . 1.478(2) ?
    N3 C2 . 1.296(2) ?
    N3 C5 . 1.375(2) ?
    N4 H4A . 0.8800 ?
    N4 C6 . 1.323(3) ?
    N4 C7 . 1.469(2) ?
    N5 N6 . 1.429(3) ?
    N5 C15 . 1.268(3) ?
    N6 C16 . 1.291(3) ?
    C1 C2 . 1.538(2) ?
    C1 C18 . 1.542(3) ?
    C1 C19 . 1.529(3) ?
    C3 C4 . 1.454(2) ?
    C4 C5 . 1.357(3) ?
    C5 C6 . 1.487(2) ?
    C7 H7A . 0.9900 ?
    C7 H7B . 0.9900 ?
    C7 C8 . 1.505(3) ?
    C8 C9 . 1.384(3) ?
    C8 C13 . 1.389(3) ?
    C9 H9 . 0.9500 ?
    C9 C10 . 1.389(3) ?
    C10 H10 . 0.9500 ?
    C10 C11 . 1.366(3) ?
    C11 C12 . 1.376(4) ?
    C12 H12 . 0.9500 ?
    C12 C13 . 1.388(4) ?
    C13 H13 . 0.9500 ?
    C14 C15 . 1.500(3) ?
    C16 C17 . 1.476(4) ?
    C17 H17A . 0.9800 ?
    C17 H17B . 0.9800 ?
    C17 H17C . 0.9800 ?
    C18 H18A . 0.9800 ?
    C18 H18B . 0.9800 ?
    C18 H18C . 0.9800 ?
    C19 H19A . 0.9800 ?
    C19 H19B . 0.9800 ?
    C19 H19C . 0.9800 ?
    C20 H20A . 0.9800 ?
    C20 H20B . 0.9800 ?
    C20 H20C . 0.9800 ?
    O1W H1WA . 0.8500 ?
    O1W H1WB . 0.8504 ?
loop_
    _geom_angle_atom_site_label_1
    _geom_angle_atom_site_label_2
    _geom_angle_atom_site_label_3
    _geom_angle_site_symmetry_1
    _geom_angle_site_symmetry_3
    _geom_angle
    _geom_angle_publ_flag
    C15 O1 C16 . . 102.68(16) ?
    C4 O4 H4 . . 109.5 ?
    C1 N1 H1 . . 117.4 ?
    C14 N1 H1 . . 117.4 ?
    C14 N1 C1 . . 125.12(15) ?
    C2 N2 C3 . . 121.45(14) ?
    C2 N2 C20 . . 124.45(14) ?
    C3 N2 C20 . . 114.08(14) ?
    C2 N3 C5 . . 119.27(15) ?
    C6 N4 H4A . . 118.4 ?
    C6 N4 C7 . . 123.12(16) ?
    C7 N4 H4A . . 118.4 ?
    C15 N5 N6 . . 106.18(17) ?
    C16 N6 N5 . . 105.55(18) ?
    N1 C1 C2 . . 106.42(13) ?
    N1 C1 C18 . . 113.17(14) ?
    N1 C1 C19 . . 108.21(15) ?
    C2 C1 C18 . . 110.32(15) ?
    C19 C1 C2 . . 110.05(14) ?
    C19 C1 C18 . . 108.63(15) ?
    N2 C2 C1 . . 120.93(14) ?
    N3 C2 N2 . . 122.32(15) ?
    N3 C2 C1 . . 116.75(15) ?
    O3 C3 N2 . . 122.18(16) ?
    O3 C3 C4 . . 122.56(16) ?
    N2 C3 C4 . . 115.25(15) ?
    O4 C4 C3 . . 114.82(16) ?
    O4 C4 C5 . . 126.23(16) ?
    C5 C4 C3 . . 118.95(15) ?
    N3 C5 C6 . . 117.28(15) ?
    C4 C5 N3 . . 122.65(15) ?
    C4 C5 C6 . . 120.04(15) ?
    O5 C6 N4 . . 123.62(16) ?
    O5 C6 C5 . . 119.27(17) ?
    N4 C6 C5 . . 117.11(15) ?
    N4 C7 H7A . . 109.3 ?
    N4 C7 H7B . . 109.3 ?
    N4 C7 C8 . . 111.60(16) ?
    H7A C7 H7B . . 108.0 ?
    C8 C7 H7A . . 109.3 ?
    C8 C7 H7B . . 109.3 ?
    C9 C8 C7 . . 120.34(17) ?
    C9 C8 C13 . . 119.05(19) ?
    C13 C8 C7 . . 120.60(19) ?
    C8 C9 H9 . . 119.3 ?
    C8 C9 C10 . . 121.39(18) ?
    C10 C9 H9 . . 119.3 ?
    C9 C10 H10 . . 121.1 ?
    C11 C10 C9 . . 117.9(2) ?
    C11 C10 H10 . . 121.1 ?
    F1 C11 C10 . . 118.0(2) ?
    F1 C11 C12 . . 119.3(2) ?
    C10 C11 C12 . . 122.7(2) ?
    C11 C12 H12 . . 120.6 ?
    C11 C12 C13 . . 118.7(2) ?
    C13 C12 H12 . . 120.6 ?
    C8 C13 H13 . . 119.9 ?
    C12 C13 C8 . . 120.2(2) ?
    C12 C13 H13 . . 119.9 ?
    O2 C14 N1 . . 126.78(19) ?
    O2 C14 C15 . . 121.48(17) ?
    N1 C14 C15 . . 111.74(16) ?
    O1 C15 C14 . . 119.28(17) ?
    N5 C15 O1 . . 113.46(18) ?
    N5 C15 C14 . . 127.26(17) ?
    O1 C16 C17 . . 119.6(2) ?
    N6 C16 O1 . . 112.1(2) ?
    N6 C16 C17 . . 128.3(2) ?
    C16 C17 H17A . . 109.5 ?
    C16 C17 H17B . . 109.5 ?
    C16 C17 H17C . . 109.5 ?
    H17A C17 H17B . . 109.5 ?
    H17A C17 H17C . . 109.5 ?
    H17B C17 H17C . . 109.5 ?
    C1 C18 H18A . . 109.5 ?
    C1 C18 H18B . . 109.5 ?
    C1 C18 H18C . . 109.5 ?
    H18A C18 H18B . . 109.5 ?
    H18A C18 H18C . . 109.5 ?
    H18B C18 H18C . . 109.5 ?
    C1 C19 H19A . . 109.5 ?
    C1 C19 H19B . . 109.5 ?
    C1 C19 H19C . . 109.5 ?
    H19A C19 H19B . . 109.5 ?
    H19A C19 H19C . . 109.5 ?
    H19B C19 H19C . . 109.5 ?
    N2 C20 H20A . . 109.5 ?
    N2 C20 H20B . . 109.5 ?
    N2 C20 H20C . . 109.5 ?
    H20A C20 H20B . . 109.5 ?
    H20A C20 H20C . . 109.5 ?
    H20B C20 H20C . . 109.5 ?
    H1WA O1W H1WB . . 109.4 ?
loop_
    _geom_torsion_atom_site_label_1
    _geom_torsion_atom_site_label_2
    _geom_torsion_atom_site_label_3
    _geom_torsion_atom_site_label_4
    _geom_torsion_site_symmetry_1
    _geom_torsion_site_symmetry_2
    _geom_torsion_site_symmetry_3
    _geom_torsion_site_symmetry_4
    _geom_torsion
    _geom_torsion_publ_flag
    F1 C11 C12 C13 . . . . -179.7(2) ?
    O2 C14 C15 O1 . . . . 19.2(3) ?
    O2 C14 C15 N5 . . . . -160.2(2) ?
    O3 C3 C4 O4 . . . . 2.5(3) ?
    O3 C3 C4 C5 . . . . -176.74(17) ?
    O4 C4 C5 N3 . . . . 178.19(16) ?
    O4 C4 C5 C6 . . . . 0.3(3) ?
    N1 C1 C2 N2 . . . . -57.7(2) ?
    N1 C1 C2 N3 . . . . 121.37(16) ?
    N1 C14 C15 O1 . . . . -161.84(18) ?
    N1 C14 C15 N5 . . . . 18.8(3) ?
    N2 C3 C4 O4 . . . . -176.77(15) ?
    N2 C3 C4 C5 . . . . 4.0(2) ?
    N3 C5 C6 O5 . . . . -178.36(15) ?
    N3 C5 C6 N4 . . . . 1.0(2) ?
    N4 C7 C8 C9 . . . . 85.1(2) ?
    N4 C7 C8 C13 . . . . -94.3(2) ?
    N5 N6 C16 O1 . . . . 0.5(3) ?
    N5 N6 C16 C17 . . . . 179.3(3) ?
    N6 N5 C15 O1 . . . . 0.2(2) ?
    N6 N5 C15 C14 . . . . 179.65(19) ?
    C1 N1 C14 O2 . . . . -2.9(3) ?
    C1 N1 C14 C15 . . . . 178.28(17) ?
    C2 N2 C3 O3 . . . . 177.59(16) ?
    C2 N2 C3 C4 . . . . -3.1(2) ?
    C2 N3 C5 C4 . . . . 0.1(2) ?
    C2 N3 C5 C6 . . . . 178.05(15) ?
    C3 N2 C2 N3 . . . . 0.8(2) ?
    C3 N2 C2 C1 . . . . 179.79(15) ?
    C3 C4 C5 N3 . . . . -2.7(3) ?
    C3 C4 C5 C6 . . . . 179.50(15) ?
    C4 C5 C6 O5 . . . . -0.4(2) ?
    C4 C5 C6 N4 . . . . 178.97(16) ?
    C5 N3 C2 N2 . . . . 0.9(2) ?
    C5 N3 C2 C1 . . . . -178.19(14) ?
    C6 N4 C7 C8 . . . . -94.3(2) ?
    C7 N4 C6 O5 . . . . -3.5(3) ?
    C7 N4 C6 C5 . . . . 177.18(16) ?
    C7 C8 C9 C10 . . . . -177.60(18) ?
    C7 C8 C13 C12 . . . . 178.4(2) ?
    C8 C9 C10 C11 . . . . -1.1(3) ?
    C9 C8 C13 C12 . . . . -0.9(4) ?
    C9 C10 C11 F1 . . . . -179.51(18) ?
    C9 C10 C11 C12 . . . . -0.4(3) ?
    C10 C11 C12 C13 . . . . 1.2(4) ?
    C11 C12 C13 C8 . . . . -0.5(4) ?
    C13 C8 C9 C10 . . . . 1.8(3) ?
    C14 N1 C1 C2 . . . . 172.40(17) ?
    C14 N1 C1 C18 . . . . 51.1(2) ?
    C14 N1 C1 C19 . . . . -69.4(2) ?
    C15 O1 C16 N6 . . . . -0.3(3) ?
    C15 O1 C16 C17 . . . . -179.2(2) ?
    C15 N5 N6 C16 . . . . -0.4(2) ?
    C16 O1 C15 N5 . . . . 0.1(2) ?
    C16 O1 C15 C14 . . . . -179.43(18) ?
    C18 C1 C2 N2 . . . . 65.4(2) ?
    C18 C1 C2 N3 . . . . -115.50(17) ?
    C19 C1 C2 N2 . . . . -174.73(15) ?
    C19 C1 C2 N3 . . . . 4.3(2) ?
    C20 N2 C2 N3 . . . . 178.83(16) ?
    C20 N2 C2 C1 . . . . -2.2(2) ?
    C20 N2 C3 O3 . . . . -0.6(2) ?
    C20 N2 C3 C4 . . . . 178.63(15) ?
loop_
    _geom_hbond_atom_site_label_D
    _geom_hbond_atom_site_label_H
    _geom_hbond_atom_site_label_A
    _geom_hbond_site_symmetry_A
    _geom_hbond_distance_DH
    _geom_hbond_distance_HA
    _geom_hbond_distance_DA
    _geom_hbond_angle_DHA
    O4 H4 O5 . 0.84 1.88 2.593(2) 142.6
    O1W H1WB O2 . 0.85 2.04 2.869(2) 164.4
    C20 H20C N1 . 0.98 2.25 2.982(3) 130.4
    N1 H1 O5 2_756 0.88 2.23 2.970(2) 142.2
    N4 H4A O1W 2_766 0.88 2.48 3.074(3) 125.5
    C7 H7A O1W 2_766 0.99 2.58 3.240(3) 124.0
    C10 H10 O5 2_757 0.95 2.50 3.393(3) 157.5
    C20 H20A O4 2_656 0.98 2.46 3.394(2) 159.5
    C20 H20B N6 2_655 0.98 2.50 3.422(3) 157.5
    O1W H1WA O4 1_565 0.85 2.51 3.249(3) 146.4
    O1W H1WA O3 1_565 0.85 2.33 3.013(3) 137.7
_shelx_hkl_checksum     31717
_shelx_res_checksum     66418
_iucr_refine_instructions_details
;
TITL HSY-623B in P-1 #2
CELL 0.71073 8.38604 11.86096 12.11024 110.4813 108.0927 92.3291
ZERR 2 0.00064 0.00088 0.00089 0.0068 0.0068 0.0062
LATT 1
SFAC C H N O F
UNIT 40 46 12 12 2
EQIV $1 2-X,-Y,1-Z
EQIV $2 2-X,1-Y,1-Z
EQIV $3 2-X,-Y,2-Z
EQIV $4 2-X,1-Y,2-Z
EQIV $5 1-X,-Y,1-Z
EQIV $6 1-X,-Y,-Z
EQIV $7 +X,1+Y,+Z
L.S. 25
PLAN  15
TEMP -100(2)
HTAB O4 O5
HTAB N1 O5_$1
HTAB N4 O1W_$2
HTAB C7 O1W_$2
HTAB C10 O5_$3
HTAB C19 F1_$4
HTAB C20 O4_$5
HTAB C20 N1
HTAB C20 N6_$6
HTAB O1W O2
HTAB O1W O3_$7
HTAB O1W O4_$7
REM reset to P-1 #2
BOND $H
MORE -1
fmap 2
acta 52
CONF
OMIT 1 -7 2
OMIT -2 5 1
OMIT -2 -3 1
OMIT 4 3 0
OMIT -1 -3 2
OMIT 4 -4 3
OMIT 1 -2 1
OMIT -2 3 0
REM <HKL>J:/yathirajan%202013/HSY-623B-jpjMK/HSY-623B.hkl</HKL>
WGHT    0.097400    0.643300
FVAR       7.49247
F1    5    1.155448    0.336877    1.316367    11.00000    0.07812    0.06427 =
         0.03102    0.01031    0.02590    0.02816
O1    4    0.778486    0.365325    0.099014    11.00000    0.06112    0.03018 =
         0.03256    0.01483    0.01385    0.00376
O2    4    0.712148    0.447188    0.326789    11.00000    0.05906    0.02296 =
         0.03624    0.01411    0.01139    0.01161
O3    4    0.505674   -0.133264    0.346263    11.00000    0.03027    0.02906 =
         0.04342    0.01464    0.00753   -0.00003
O4    4    0.768546   -0.164757    0.521104    11.00000    0.03789    0.02497 =
         0.03902    0.01773    0.01423    0.00936
AFIX 147
H4    2    0.856990   -0.162854    0.578894    11.00000   -1.50000
AFIX   0
O5    4    1.049932   -0.057428    0.707619    11.00000    0.03905    0.03306 =
         0.03194    0.01994    0.01516    0.01679
N1    3    0.753986    0.261426    0.338681    11.00000    0.03732    0.02205 =
         0.02580    0.01174    0.01170    0.00950
AFIX  43
H1    2    0.766118    0.187538    0.295013    11.00000   -1.20000
AFIX   0
N2    3    0.624434    0.065429    0.401890    11.00000    0.02222    0.02344 =
         0.02141    0.00866    0.00826    0.00660
N3    3    0.878752    0.155469    0.573173    11.00000    0.02632    0.02352 =
         0.02078    0.00992    0.00888    0.00809
N4    3    1.148726    0.142337    0.760909    11.00000    0.03082    0.03351 =
         0.02243    0.01395    0.00762    0.01041
AFIX  43
H4A   2    1.133353    0.206890    0.741398    11.00000   -1.20000
AFIX   0
N5    3    0.726865    0.177371    0.085755    11.00000    0.04313    0.02947 =
         0.02758    0.01274    0.00501    0.00600
N6    3    0.747470    0.173214   -0.028281    11.00000    0.05209    0.03884 =
         0.03057    0.01284    0.00595    0.00757
C1    1    0.754581    0.286350    0.467150    11.00000    0.02773    0.02098 =
         0.02308    0.00961    0.00761    0.00798
C2    1    0.753148    0.163069    0.482640    11.00000    0.02366    0.02059 =
         0.02087    0.00778    0.01002    0.00704
C3    1    0.622052   -0.046880    0.414743    11.00000    0.02606    0.02385 =
         0.02753    0.01053    0.01330    0.00639
C4    1    0.767679   -0.054802    0.513627    11.00000    0.02844    0.02354 =
         0.02642    0.01226    0.01536    0.00992
C5    1    0.886581    0.046418    0.589239    11.00000    0.02674    0.02475 =
         0.02013    0.01093    0.01152    0.01040
C6    1    1.035995    0.041081    0.691733    11.00000    0.03077    0.03047 =
         0.02098    0.01330    0.01460    0.01400
C7    1    1.298341    0.152144    0.868741    11.00000    0.02871    0.04549 =
         0.02608    0.01657    0.00666    0.01255
AFIX  23
H7A   2    1.395121    0.206229    0.873129    11.00000   -1.20000
H7B   2    1.330584    0.070460    0.856754    11.00000   -1.20000
AFIX   0
C8    1    1.264189    0.202298    0.990298    11.00000    0.02633    0.02949 =
         0.02246    0.01094    0.00301    0.00760
C9    1    1.188252    0.125344    1.029766    11.00000    0.03558    0.02579 =
         0.02548    0.00783    0.00725    0.00370
AFIX  43
H9    2    1.161869    0.040117    0.980993    11.00000   -1.20000
AFIX   0
C10   1    1.149766    0.170085    1.139229    11.00000    0.03385    0.03769 =
         0.02821    0.01393    0.00907    0.00427
AFIX  43
H10   2    1.095873    0.117036    1.165184    11.00000   -1.20000
AFIX   0
C11   1    1.191911    0.292797    1.208323    11.00000    0.04391    0.04079 =
         0.02332    0.00951    0.00954    0.01616
C12   1    1.271043    0.372287    1.174149    11.00000    0.08586    0.02586 =
         0.03682    0.00326    0.01856    0.00827
AFIX  43
H12   2    1.300683    0.456978    1.225154    11.00000   -1.20000
AFIX   0
C13   1    1.306724    0.326369    1.063745    11.00000    0.06189    0.02969 =
         0.03764    0.01373    0.01456   -0.00047
AFIX  43
H13   2    1.360444    0.380012    1.038323    11.00000   -1.20000
AFIX   0
C14   1    0.736355    0.342817    0.283197    11.00000    0.03663    0.02430 =
         0.02702    0.01288    0.00589    0.00463
C15   1    0.746493    0.289532    0.154033    11.00000    0.03645    0.02671 =
         0.02920    0.01455    0.00544    0.00355
C16   1    0.776584    0.285709   -0.015323    11.00000    0.04082    0.04073 =
         0.02885    0.01264    0.00561    0.00219
C17   1    0.809162    0.333796   -0.104856    11.00000    0.07952    0.05751 =
         0.04257    0.02529    0.01685    0.00244
AFIX 137
H17A  2    0.714817    0.374094   -0.134893    11.00000   -1.50000
H17B  2    0.818972    0.266384   -0.176320    11.00000   -1.50000
H17C  2    0.915324    0.392830   -0.062785    11.00000   -1.50000
AFIX   0
C18   1    0.601495    0.344307    0.492088    11.00000    0.03337    0.02930 =
         0.03738    0.01089    0.01465    0.01415
AFIX 137
H18A  2    0.620793    0.431073    0.506252    11.00000   -1.50000
H18B  2    0.588540    0.335780    0.566611    11.00000   -1.50000
H18C  2    0.497887    0.302892    0.419245    11.00000   -1.50000
AFIX   0
C19   1    0.918354    0.373817    0.560343    11.00000    0.03221    0.02410 =
         0.03427    0.01178    0.00408    0.00268
AFIX 137
H19A  2    1.016798    0.337474    0.546406    11.00000   -1.50000
H19B  2    0.923415    0.388868    0.646353    11.00000   -1.50000
H19C  2    0.919807    0.451165    0.547994    11.00000   -1.50000
AFIX   0
C20   1    0.476941    0.069945    0.298781    11.00000    0.02411    0.03074 =
         0.02647    0.01135    0.00601    0.00610
AFIX 137
H20A  2    0.383688    0.093533    0.330019    11.00000   -1.50000
H20B  2    0.439556   -0.010690    0.230243    11.00000   -1.50000
H20C  2    0.509789    0.129986    0.267719    11.00000   -1.50000
AFIX   6
O1W   4    0.637687    0.637438    0.233223    11.00000    0.12148    0.03883 =
         0.05189    0.02405    0.02417    0.03086
H1WA  2    0.625498    0.690012    0.297666    11.00000   -1.50000
H1WB  2    0.663039    0.574089    0.247775    11.00000   -1.50000
AFIX   0
HKLF 4
REM  HSY-623B in P-1 #2
REM R1 =  0.0674 for    5042 Fo > 4sig(Fo)  and  0.0932 for all    7007 data
REM    306 parameters refined using      0 restraints
END
WGHT      0.0974      0.6432
REM Highest difference peak  0.783,  deepest hole -0.393,  1-sigma level  0.070
Q1    1   0.6576  0.3792  0.0917  11.00000  0.05    0.78
Q2    1   0.8414  0.4042 -0.0160  11.00000  0.05    0.77
Q3    1   0.6860  0.3597 -0.0159  11.00000  0.05    0.74
Q4    1   0.8735  0.3600 -0.1431  11.00000  0.05    0.68
Q5    1   0.9528  0.4516  0.0931  11.00000  0.05    0.65
Q6    1   0.9209  0.4972  0.0714  11.00000  0.05    0.47
Q7    1   0.5351  0.6010  0.2271  11.00000  0.05    0.44
Q8    1   0.8243 -0.0060  0.5489  11.00000  0.05    0.44
Q9    1   0.6959 -0.0571  0.4616  11.00000  0.05    0.42
Q10   1   0.6257  0.4423  0.3338  11.00000  0.05    0.37
Q11   1   0.8376  0.3277  0.5116  11.00000  0.05    0.36
Q12   1   1.2873  0.2587  1.0268  11.00000  0.05    0.34
Q13   1   0.9617  0.0462  0.6418  11.00000  0.05    0.34
Q14   1   0.7655  0.2317  0.4860  11.00000  0.05    0.32
Q15   1   0.7796  0.2296  0.1313  11.00000  0.05    0.32
;
