# Supplementary material for: Raltegravir monohydrate
Source: Acta Crystallogr Sect E Struct Rep Online. 2013 Nov 6;69(Pt 12):o1743–4. doi: 10.1107/S1600536813029747 (PMC3885024; doi:10.1107/S1600536813029747)
Supplement: Supplementary file 2 [file e-69-o1743-Isup2.hkl]

#
# h,k,l, Fc-squared, Fo-squared, sigma(Fo-squared), status flag
#
data_I
_shelx_refln_list_code          4
_shelx_F_calc_maximum      132.61
_exptl_crystal_F_000       484.00
_reflns_d_resolution_high  0.6533

loop_
 _space_group_symop_operation_xyz
 'x, y, z'
 '-x, -y, -z'

_cell_length_a     8.3860
_cell_length_b    11.8610
_cell_length_c    12.1102
_cell_angle_alpha 110.481
_cell_angle_beta  108.093
_cell_angle_gamma  92.329

_shelx_F_squared_multiplier     1.000

loop_
 _refln_index_h
 _refln_index_k
 _refln_index_l
 _refln_F_squared_calc
 _refln_F_squared_meas
 _refln_F_squared_sigma
 _refln_observed_status
   2   0   0      17585.40      16845.24       338.04 o
   3   0   0        596.03        576.68         9.28 o
   4   0   0       1356.40       1256.76        24.59 o
   5   0   0         13.15         31.58         2.78 o
   6   0   0        321.46        277.87         8.48 o
   7   0   0         17.92         18.27         1.59 o
   8   0   0        384.42        357.05         7.64 o
   9   0   0         59.01         51.47         6.40 o
  10   0   0         14.45         14.54         3.76 o
  11   0   0          6.17          8.07         3.42 o
 -11   1   0          0.00         -2.51         2.51 o
 -10   1   0         18.35         19.79         4.31 o
  -9   1   0         40.74         48.68         6.08 o
  -8   1   0        200.19        204.05         5.55 o
  -7   1   0        285.70        284.60         7.84 o
  -6   1   0          3.52         10.46         1.65 o
  -5   1   0       1227.20       1114.32        17.06 o
  -4   1   0         85.05        134.72        16.95 o
  -3   1   0         59.08         25.10         1.36 o
  -2   1   0       1218.66       1389.41        18.06 o
   1   1   0       1032.42       1031.29        22.15 o
   2   1   0       1172.45       1061.32        11.26 o
   3   1   0       1743.48       1635.18        35.90 o
   4   1   0        114.20        193.53         4.59 o
   5   1   0        907.56        879.16        11.63 o
   6   1   0         91.64         80.00         2.92 o
   7   1   0        664.14        661.35        12.26 o
   8   1   0         32.06         34.37         3.12 o
   9   1   0          1.54          1.23         1.10 o
  10   1   0          0.04         -0.18         2.15 o
  11   1   0         22.14         26.65         5.29 o
 -11   2   0          0.06         -0.65         2.63 o
 -10   2   0          1.38         -1.38         2.51 o
  -9   2   0          3.80          7.04         2.81 o
  -8   2   0         40.89         37.80         2.77 o
  -7   2   0         22.14         21.97         1.76 o
  -6   2   0        213.44        212.68         5.09 o
  -5   2   0        141.65        146.26         4.33 o
  -4   2   0       2441.53       2481.26       133.90 o
  -3   2   0        125.88        116.86         5.44 o
  -2   2   0      11200.88      11172.11       103.39 o
  -1   2   0       1472.95       1847.67        17.55 o
   0   2   0       3662.69       3253.24        41.59 o
   1   2   0       2025.51       2067.65        20.72 o
   2   2   0       3669.54       3945.55        32.33 o
   3   2   0       1981.03       1989.59        26.87 o
   4   2   0         32.24         65.62         3.80 o
   5   2   0        231.13        218.53         4.63 o
   6   2   0         27.51         25.82         1.65 o
   7   2   0         51.01         48.48         3.54 o
   8   2   0         12.57          9.16         2.52 o
   9   2   0          0.78          3.46         1.64 o
  10   2   0         30.91         25.40         5.00 o
  11   2   0          0.53          4.93         2.79 o
 -11   3   0          0.14         -1.55         2.60 o
 -10   3   0          8.88         14.13         3.92 o
  -9   3   0         57.54         61.44         6.76 o
  -8   3   0         52.27         61.18         4.54 o
  -7   3   0        126.61        130.55         4.03 o
  -6   3   0         10.84          9.37         1.20 o
  -5   3   0        997.95       1019.65        17.11 o
  -4   3   0       1125.72       1182.30        26.43 o
  -3   3   0        111.79        108.97         2.80 o
  -1   3   0        605.64        421.89         3.62 o
   0   3   0       1089.05       1196.99        15.93 o
   1   3   0        283.20        244.63         3.77 o
   2   3   0        344.96        342.82         4.68 o
   3   3   0       1683.36       2088.46        21.36 o
   5   3   0        123.13         89.78         2.85 o
   6   3   0         38.95         30.79         1.79 o
   7   3   0         91.63         96.77         5.06 o
   8   3   0          1.49          2.39         1.30 o
   9   3   0         19.38         16.49         2.53 o
  10   3   0          0.01          0.36         2.40 o
  11   3   0          3.75         -1.38         2.23 o
 -11   4   0         13.94         16.71         4.61 o
 -10   4   0         15.11          7.90         2.74 o
  -9   4   0         10.85         13.11         3.10 o
  -8   4   0          6.35          4.57         1.69 o
  -7   4   0         53.69         52.56         2.36 o
  -6   4   0        260.30        276.69         5.55 o
  -5   4   0         11.25         12.20         1.98 o
  -4   4   0        202.48        233.95         6.54 o
  -3   4   0        255.41        302.03         4.43 o
  -2   4   0          2.29          6.36         0.39 o
  -1   4   0         11.72         19.36         0.66 o
   0   4   0       6196.58       6909.67       112.93 o
   1   4   0         48.53         63.95         1.66 o
   2   4   0        359.99        304.81         4.87 o
   3   4   0        409.38        421.58         6.14 o
   4   4   0          0.56          0.35         0.32 o
   5   4   0         77.13         88.60         2.88 o
   6   4   0          0.02          2.54         0.97 o
   7   4   0         36.52         45.63         3.86 o
   8   4   0          1.27          0.99         1.33 o
   9   4   0         15.66          9.59         4.18 o
  10   4   0          6.53          8.69         3.12 o
  11   4   0          1.77          4.05         2.87 o
 -11   5   0          5.13          9.71         3.57 o
 -10   5   0          2.72          5.56         2.07 o
  -9   5   0          3.10          0.86         1.52 o
  -8   5   0         11.04         13.40         2.27 o
  -7   5   0          1.59          0.79         1.28 o
  -6   5   0         11.75         10.82         1.48 o
  -5   5   0         43.44         37.38         1.73 o
  -4   5   0         91.65        102.10         2.86 o
  -3   5   0        290.26        299.85         4.43 o
  -2   5   0        140.20        163.26         2.59 o
  -1   5   0        281.94        357.02         6.72 o
   0   5   0         61.33         49.63         2.36 o
   1   5   0        867.29        957.50        13.16 o
   2   5   0          0.42          0.94         0.53 o
   3   5   0        144.53        155.58         4.52 o
   4   5   0          6.98          3.64         0.75 o
   5   5   0        241.54        215.69         7.17 o
   6   5   0        135.25        119.65         5.82 o
   7   5   0        114.27        117.33         5.89 o
   8   5   0          8.24          8.07         3.50 o
   9   5   0          1.05          3.45         2.16 o
  10   5   0          0.57          1.31         1.87 o
 -11   6   0         20.10         23.30         5.92 o
 -10   6   0          3.86          1.76         3.64 o
  -9   6   0         77.51         78.48         5.68 o
  -8   6   0         22.73         19.40         3.80 o
  -7   6   0         12.72         11.16         2.39 o
  -6   6   0          4.67          3.61         1.22 o
  -5   6   0         60.08         78.06         2.65 o
  -4   6   0         31.13         38.50         1.84 o
  -3   6   0       1329.37       1468.22        21.78 o
  -2   6   0       3334.30       3589.78        27.62 o
  -1   6   0        330.25        359.42         5.62 o
   0   6   0       2200.71       2327.07        49.99 o
   1   6   0          2.21          1.66         1.53 o
   2   6   0         90.12         89.94         8.78 o
   3   6   0         28.23         34.19         3.99 o
   4   6   0          0.42          1.51         2.12 o
   5   6   0        139.70        150.30         5.95 o
   6   6   0          0.55          1.29         1.39 o
   7   6   0        184.20        179.09         7.51 o
   8   6   0          1.11          0.72         2.45 o
   9   6   0         51.24         55.89         4.72 o
  10   6   0          4.91          8.75         3.15 o
 -11   7   0         16.38         21.26         5.22 o
 -10   7   0          1.02          1.17         1.36 o
  -9   7   0         32.99         28.42         3.59 o
  -8   7   0          0.98         -0.37         1.46 o
  -7   7   0        122.36        113.46         6.89 o
  -6   7   0        126.61        133.01         6.12 o
  -5   7   0        116.04        112.64         7.99 o
  -4   7   0         89.50         80.36         4.23 o
  -3   7   0        406.05        482.08         8.11 o
  -2   7   0        106.65        136.20         2.84 o
  -1   7   0          6.18         12.20         0.97 o
   0   7   0          9.47          8.39         1.32 o
   1   7   0         36.62         28.80         3.54 o
   2   7   0        292.76        303.96         8.34 o
   3   7   0        278.05        296.61        12.64 o
   4   7   0        143.25        144.60         5.46 o
   5   7   0          4.12         -0.62         1.11 o
   6   7   0          1.72          5.16         2.91 o
   7   7   0          0.03          3.45         1.58 o
   8   7   0          5.31         15.16         3.94 o
   9   7   0          3.42          2.35         2.46 o
  10   7   0          2.19          9.85         3.60 o
 -10   8   0          2.76          5.24         1.99 o
  -9   8   0         10.46         13.16         5.53 o
  -8   8   0          0.04          0.07         1.67 o
  -7   8   0         51.53         48.34         4.05 o
  -6   8   0        234.71        225.14         8.29 o
  -5   8   0         33.24         27.24         2.77 o
  -4   8   0        117.12        130.54         5.77 o
  -3   8   0         38.09         41.79         2.21 o
  -2   8   0         23.07         20.26         1.35 o
  -1   8   0         48.80         38.57         1.63 o
   0   8   0        394.36        404.57        15.49 o
   1   8   0          8.82          7.01         1.55 o
   2   8   0        149.00        140.02         8.58 o
   3   8   0        202.28        193.81        10.59 o
   4   8   0          3.83          2.37         1.71 o
   5   8   0         24.15         15.66         2.19 o
   6   8   0          2.31          5.86         3.02 o
   7   8   0         60.35         71.76         7.80 o
   8   8   0         49.94         72.92         8.28 o
   9   8   0         12.61         13.66         4.15 o
 -10   9   0         32.59         30.61         5.95 o
  -9   9   0          2.42          1.29         2.47 o
  -8   9   0         45.42         39.98         6.10 o
  -7   9   0        184.92        184.81         8.06 o
  -6   9   0        351.74        332.88        10.67 o
  -5   9   0         59.24         48.52         3.90 o
  -4   9   0         63.69         74.40         4.53 o
  -3   9   0          3.76          3.83         0.98 o
  -2   9   0         16.66         15.97         1.34 o
  -1   9   0         63.27         49.88         2.58 o
   0   9   0        974.54        919.76        16.85 o
   1   9   0        117.01        109.78         5.18 o
   2   9   0        206.39        176.01        10.15 o
   3   9   0          5.17          5.31         2.61 o
   4   9   0         35.40         34.02         5.21 o
   5   9   0          1.04          3.71         2.51 o
   6   9   0         36.08         46.91         6.49 o
   7   9   0          3.81          1.96         2.46 o
   8   9   0         91.90        130.56        11.53 o
 -10  10   0          0.34          6.30         3.86 o
  -9  10   0         31.41         39.66         4.21 o
  -8  10   0         29.99         38.03         3.97 o
  -7  10   0         22.61         28.22         3.45 o
  -6  10   0         35.85         42.65         4.88 o
  -5  10   0         75.97         76.35         5.01 o
  -4  10   0         68.22         75.63         5.00 o
  -3  10   0         43.05         47.72         2.65 o
  -2  10   0        111.34        103.65         3.45 o
  -1  10   0        139.63        124.71         5.17 o
   0  10   0       1169.84       1179.42        20.75 o
   1  10   0        220.12        211.97        17.79 o
   2  10   0          0.57          1.35         1.40 o
   3  10   0         14.61         11.34         3.51 o
   4  10   0          0.36          0.69         2.02 o
   5  10   0         11.28          9.15         3.24 o
   6  10   0          4.07          6.96         3.21 o
   7  10   0         12.65         13.20         3.90 o
  -9  11   0          3.12          4.90         2.06 o
  -8  11   0         51.15         59.42         8.02 o
  -7  11   0         12.69         13.75         2.40 o
  -6  11   0         44.37         45.55         4.18 o
  -5  11   0          3.90          5.90         3.06 o
  -4  11   0        190.30        170.76         7.72 o
  -3  11   0         36.35         37.68         2.51 o
  -2  11   0        449.49        423.36         9.13 o
  -1  11   0          7.20          6.80         1.51 o
   0  11   0         16.26         12.93         2.11 o
   1  11   0         52.80         50.29         3.92 o
   2  11   0        127.72        115.23         6.22 o
   3  11   0          3.90          5.20         1.94 o
   4  11   0         39.24         43.25         6.14 o
   5  11   0          0.01          0.07         2.00 o
   6  11   0         67.42         68.74         8.35 o
  -8  12   0          2.25          4.06         2.00 o
  -7  12   0         52.22         58.82         5.08 o
  -6  12   0         13.88         18.43         2.85 o
  -5  12   0         63.77         64.93         5.17 o
  -4  12   0          2.77          0.50         1.44 o
  -3  12   0        133.80        126.28         6.79 o
  -2  12   0          0.01          0.78         0.92 o
  -1  12   0        156.45        143.29         6.16 o
   0  12   0         55.44         54.34         4.01 o
   1  12   0         41.11         41.72         3.74 o
   2  12   0         14.96         16.18         4.32 o
   3  12   0         69.72         76.61         5.62 o
   4  12   0          9.47         12.00         2.55 o
   5  12   0         16.04         20.94         3.40 o
  -8  13   0          3.53         10.80         5.14 o
  -7  13   0          0.00         -2.01         2.01 o
  -6  13   0          9.67          9.95         3.64 o
  -5  13   0         23.38         26.19         5.66 o
  -4  13   0         14.18         15.30         2.73 o
  -3  13   0          1.03         -1.08         1.55 o
  -2  13   0         15.64         13.01         3.45 o
  -1  13   0          0.23         -0.53         1.09 o
   0  13   0          2.20          0.13         1.15 o
   1  13   0          0.02          1.13         1.26 o
   2  13   0          0.96          3.04         1.61 o
   3  13   0         13.46         17.82         2.89 o
   4  13   0         17.37         19.77         3.31 o
   5  13   0          6.69          6.68         2.93 o
  -7  14   0          5.41          8.58         2.59 o
  -6  14   0          6.47          5.88         2.30 o
  -5  14   0          0.17         -0.07         1.58 o
  -4  14   0          0.11          0.18         1.74 o
  -3  14   0          0.67          3.84         2.89 o
  -2  14   0          9.86          3.30         2.33 o
  -1  14   0         33.56         33.47         5.85 o
   0  14   0         33.60         44.38         5.99 o
   1  14   0          0.20         -1.40         1.40 o
   2  14   0          1.61         -1.01         2.29 o
   3  14   0         15.98         21.51         3.31 o
   4  14   0          3.41         -1.60         2.49 o
  -7  15   0         14.26         15.98         4.15 o
  -6  15   0          0.72         -2.10         2.10 o
  -5  15   0          2.48          4.82         4.80 o
  -4  15   0          9.40          7.13         3.30 o
  -3  15   0          0.59          2.72         2.52 o
  -2  15   0         38.64         46.84         7.16 o
  -1  15   0         43.97         50.16         7.23 o
   0  15   0          2.40          2.94         2.41 o
   1  15   0          2.56          5.12         3.02 o
   2  15   0          5.96          8.84         3.07 o
   3  15   0          6.69         11.11         3.75 o
  -2  16   0         26.08         23.80         5.48 o
  -1  16   0          0.49          4.39         2.50 o
   0  16   0          1.11          0.05         2.35 o
  -1 -16   1         27.26         31.46         5.53 o
   0 -16   1          8.60          4.25         1.66 o
   1 -16   1         22.03         44.15         7.16 o
   2 -16   1         30.72         24.06         5.52 o
   3 -16   1          0.43          7.58         3.51 o
   5 -16   1          4.20          0.70         2.36 o
  -4 -15   1          0.19         -1.06         2.19 o
  -3 -15   1          0.00          0.13         1.90 o
  -2 -15   1          0.39          2.65         2.18 o
  -1 -15   1          0.00         -0.37         2.37 o
   0 -15   1          1.10         -1.63         1.89 o
   1 -15   1         47.79         58.28        11.31 o
   2 -15   1          0.00          1.94         2.22 o
   3 -15   1          7.90         11.91         4.17 o
   4 -15   1          0.18         -0.68         1.82 o
   5 -15   1          5.33          1.78         1.63 o
   6 -15   1          2.68         -0.86         2.32 o
   7 -15   1         55.98         54.38         7.35 o
  -5 -14   1         10.41         19.49         4.67 o
  -4 -14   1          0.11         -0.35         3.04 o
  -3 -14   1         10.71         10.58         3.67 o
  -2 -14   1         10.08         10.18         2.24 o
  -1 -14   1          4.03          2.90         1.40 o
   0 -14   1          1.37         -2.70         2.70 o
   1 -14   1         13.15         11.59         3.57 o
   2 -14   1          0.88          1.81         2.70 o
   3 -14   1          0.00          0.29         1.41 o
   4 -14   1         26.86         25.40         4.11 o
   5 -14   1         10.87         11.53         5.27 o
   6 -14   1          2.09          1.93         1.77 o
   7 -14   1          1.52          0.49         1.62 o
   8 -14   1          1.13          2.40         2.61 o
  -5 -13   1          6.94          4.00         2.09 o
  -4 -13   1          2.49          4.19         1.87 o
  -3 -13   1          0.04          1.93         1.59 o
  -2 -13   1         33.30         38.46         3.91 o
  -1 -13   1          4.65          4.33         1.53 o
   0 -13   1          5.70          4.45         1.49 o
   1 -13   1         92.66         75.20         6.83 o
   2 -13   1         20.13         12.99         2.51 o
   3 -13   1          2.34          4.89         2.29 o
   4 -13   1        147.95        133.57         7.39 o
   5 -13   1         45.83         48.16         4.60 o
   6 -13   1          7.47          3.77         3.37 o
   7 -13   1         23.79         26.74         3.65 o
   8 -13   1          2.23          2.72         1.98 o
  -6 -12   1          0.42          3.98         3.32 o
  -5 -12   1         95.13         95.72         9.42 o
  -4 -12   1          0.11          1.54         2.83 o
  -3 -12   1         20.46         14.87         4.74 o
  -2 -12   1          0.75          2.05         1.48 o
  -1 -12   1         26.28         25.36         2.83 o
   0 -12   1         16.67         16.51         2.19 o
   1 -12   1          5.31          7.47         1.47 o
   2 -12   1         18.94         17.48         1.94 o
   3 -12   1         35.57         23.39         3.13 o
   4 -12   1         10.64          5.40         1.74 o
   5 -12   1         43.28         50.32         4.52 o
   6 -12   1          1.66          2.46         2.90 o
   7 -12   1          3.12          4.92         1.79 o
   8 -12   1          1.83          3.55         1.72 o
   9 -12   1         16.36         20.63         4.51 o
  -7 -11   1          1.50          2.55         2.61 o
  -6 -11   1          0.18         -1.38         2.72 o
  -5 -11   1          7.35          5.07         3.11 o
  -4 -11   1          0.15          1.48         1.98 o
  -3 -11   1         71.89         81.99         7.74 o
  -2 -11   1         16.56         15.41         2.40 o
  -1 -11   1         15.60         14.37         2.14 o
   0 -11   1          0.02          0.95         1.00 o
   1 -11   1         37.48         29.94         2.16 o
   2 -11   1          5.83          8.60         1.14 o
   3 -11   1        400.14        365.26        11.36 o
   4 -11   1         42.90         33.75         3.52 o
   5 -11   1         52.98         56.44         7.15 o
   6 -11   1          1.39         -1.58         1.58 o
   7 -11   1          8.56          8.05         2.00 o
   8 -11   1         12.12         10.14         2.17 o
   9 -11   1          1.42          0.08         1.83 o
  -8 -10   1         23.47         44.34         7.06 o
  -7 -10   1          0.00         -1.15         2.35 o
  -6 -10   1         11.60         12.33         3.52 o
  -5 -10   1          0.08         -0.51         2.65 o
  -4 -10   1          0.37          0.45         2.10 o
  -3 -10   1        169.63        166.49        10.55 o
  -2 -10   1         43.84         32.66         4.70 o
  -1 -10   1         26.09         21.51         2.24 o
   0 -10   1         81.50         86.03         4.32 o
   1 -10   1         14.62         11.09         1.27 o
   2 -10   1          2.95          3.34         1.11 o
   3 -10   1         28.05         30.36         1.98 o
   4 -10   1        342.08        323.81        10.32 o
   5 -10   1          0.75          0.80         1.34 o
   6 -10   1        221.78        215.63         8.78 o
   7 -10   1          4.80          5.77         1.94 o
   8 -10   1          0.01          0.09         2.09 o
   9 -10   1          0.87          5.76         3.39 o
  10 -10   1         19.63         33.44         6.34 o
  -9  -9   1         33.69         32.58         6.05 o
  -8  -9   1         11.97         17.04         4.44 o
  -7  -9   1          6.36          3.86         2.36 o
  -6  -9   1          0.91          3.23         2.66 o
  -5  -9   1         27.96         24.29         4.37 o
  -4  -9   1          7.40         15.42         3.68 o
  -3  -9   1          2.08          4.61         1.85 o
  -2  -9   1        323.77        324.65         6.62 o
  -1  -9   1         39.90         31.06         1.67 o
   0  -9   1          0.20          0.32         0.44 o
   1  -9   1        129.08        114.06         3.82 o
   2  -9   1         66.85         54.40         2.18 o
   3  -9   1          6.32          4.48         0.94 o
   4  -9   1         34.47         31.99         3.16 o
   5  -9   1         18.47         16.82         2.38 o
   6  -9   1        806.06        840.23        18.03 o
   7  -9   1        116.35        125.34         6.59 o
   8  -9   1          1.87          2.81         1.54 o
   9  -9   1          8.30          7.44         2.12 o
  10  -9   1          7.78         11.13         2.72 o
  -9  -8   1          0.72          2.26         2.56 o
  -8  -8   1         13.89         14.05         3.89 o
  -7  -8   1         66.23         75.09         7.74 o
  -6  -8   1         36.25         33.60         2.98 o
  -5  -8   1        547.44        525.67        12.06 o
  -4  -8   1        101.00         77.88         3.80 o
  -3  -8   1          9.48          3.74         2.09 o
  -2  -8   1        653.18        591.77         7.58 o
  -1  -8   1          7.14          7.16         2.15 o
   0  -8   1          6.08          4.06         0.59 o
   1  -8   1         22.86         32.38         1.91 o
   2  -8   1        229.61        242.98         4.52 o
   3  -8   1         31.65         32.74         2.23 o
   4  -8   1        364.78        363.08        13.68 o
   5  -8   1          7.86          8.54         2.66 o
   6  -8   1        262.64        249.44        14.38 o
   7  -8   1         44.65         39.43         5.16 o
   8  -8   1         41.30         44.34         4.20 o
   9  -8   1         40.04         44.89         4.51 o
  10  -8   1          9.03         10.65         2.63 o
 -10  -7   1          0.78         -3.05         3.05 o
  -9  -7   1         24.86         28.29         5.23 o
  -8  -7   1         24.52         23.93         2.95 o
  -7  -7   1          4.57          3.38         1.43 o
  -6  -7   1        379.21        371.17        10.38 o
  -5  -7   1         25.14         31.67         2.68 o
  -4  -7   1        204.46        193.74         6.09 o
  -3  -7   1          2.00          2.92         0.87 o
  -2  -7   1         33.12         27.87         1.57 o
  -1  -7   1         23.37          9.96         2.13 o
   0  -7   1        111.44        130.31         2.79 o
   1  -7   1         36.55         27.92         1.30 o
   2  -7   1         63.14         94.69         2.40 o
   3  -7   1         11.06          8.03         0.71 o
   4  -7   1        118.74        114.92         2.82 o
   5  -7   1          8.16          8.76         1.58 o
   6  -7   1        384.26        382.59        10.86 o
   7  -7   1          0.04         -1.86         1.86 o
   8  -7   1         10.22         12.46         2.72 o
   9  -7   1         33.44         28.87         3.49 o
  10  -7   1         11.65          5.40         3.77 o
  11  -7   1          4.46          1.35         2.03 o
 -10  -6   1          6.20          5.68         2.80 o
  -9  -6   1         15.40         11.24         2.56 o
  -8  -6   1          0.55          1.19         1.69 o
  -7  -6   1          6.61          3.68         1.17 o
  -6  -6   1        180.69        148.79         6.62 o
  -5  -6   1        101.01        126.06         3.84 o
  -4  -6   1          2.62          5.12         0.78 o
  -3  -6   1        143.48        139.36         4.45 o
  -2  -6   1         46.24         39.16         2.42 o
  -1  -6   1        174.32        192.40        13.93 o
   0  -6   1         83.15         72.93         2.50 o
   1  -6   1        873.51       1121.15        12.46 o
   2  -6   1        301.94        255.55         3.12 o
   3  -6   1        127.85        138.82         2.67 o
   4  -6   1        383.08        366.47         5.00 o
   5  -6   1         46.44         40.24         4.23 o
   6  -6   1          1.27          0.95         1.21 o
   7  -6   1          1.09          2.17         1.29 o
   8  -6   1          8.46         10.30         3.07 o
   9  -6   1         61.36         62.11         5.10 o
  10  -6   1         23.80         23.90         3.43 o
  11  -6   1          1.62         -1.80         2.32 o
 -11  -5   1          4.86          1.64         1.89 o
 -10  -5   1          0.72         -0.27         2.20 o
  -9  -5   1         17.77         21.53         2.88 o
  -8  -5   1         73.70         91.39         5.45 o
  -7  -5   1         17.95         20.33         2.55 o
  -6  -5   1          3.46          0.68         0.66 o
  -5  -5   1        145.51        145.18         4.03 o
  -4  -5   1        273.34        256.01         5.24 o
  -3  -5   1        379.60        309.40         6.60 o
  -2  -5   1          5.05         14.59         0.95 o
  -1  -5   1       1285.79       1307.58        26.84 o
   0  -5   1       1254.38       1534.43        19.12 o
   1  -5   1        487.90        576.65         5.38 o
   2  -5   1        155.43        114.60         1.50 o
   3  -5   1         36.30         40.21         1.23 o
   4  -5   1          7.56          8.59         0.60 o
   5  -5   1        148.62        150.77         5.78 o
   6  -5   1          8.92          8.61         1.73 o
   7  -5   1         33.10         41.61         5.23 o
   8  -5   1         11.00         11.82         2.20 o
   9  -5   1         63.03         70.37         5.33 o
  10  -5   1          8.32          8.93         2.42 o
  11  -5   1          0.44         -2.12         2.53 o
 -11  -4   1          0.70         -0.95         2.14 o
 -10  -4   1          0.01         -0.92         1.59 o
  -9  -4   1          0.45          4.04         1.75 o
  -8  -4   1         23.41         20.51         2.62 o
  -7  -4   1          2.38          5.13         1.31 o
  -6  -4   1         28.86         33.62         2.02 o
  -5  -4   1        164.47        175.82         4.36 o
  -4  -4   1         98.90         74.92         2.53 o
  -3  -4   1        385.50        444.44         6.28 o
  -2  -4   1        794.01        798.81         9.11 o
  -1  -4   1          0.50          2.83         0.66 o
   0  -4   1        572.18        542.16        17.06 o
   1  -4   1          1.03          3.78         0.27 o
   2  -4   1        777.47        955.17         7.05 o
   3  -4   1        443.99        468.60         6.68 o
   4  -4   1         84.32         91.76         3.92 o
   5  -4   1         26.82         17.75         0.93 o
   6  -4   1          0.47          1.58         0.43 o
   7  -4   1        128.42        120.40         5.95 o
   8  -4   1         23.76         33.02         3.52 o
   9  -4   1         10.47          5.00         1.79 o
  10  -4   1          0.78         -2.45         2.72 o
  11  -4   1          1.52          4.94         3.09 o
 -11  -3   1          7.45          5.15         2.75 o
 -10  -3   1          0.00          0.82         1.87 o
  -9  -3   1         26.05         25.46         3.06 o
  -8  -3   1         13.81         10.51         3.19 o
  -7  -3   1          1.15          2.11         0.74 o
  -6  -3   1         27.20         25.98         1.73 o
  -5  -3   1          0.31          3.19         0.67 o
  -4  -3   1          0.51          4.47         0.72 o
  -3  -3   1        906.28        839.34         8.80 o
  -1  -3   1         11.50          5.73         0.47 o
   0  -3   1        576.42        607.16         8.99 o
   1  -3   1         82.93        210.15         2.33 o
   2  -3   1        147.84        217.67         2.82 o
   3  -3   1        337.71        476.97        11.39 o
   4  -3   1       1040.09       1058.15        53.69 o
   5  -3   1          3.88          2.11         1.08 o
   6  -3   1        247.54        237.29         6.19 o
   7  -3   1        156.83        162.71         4.44 o
   8  -3   1         11.50         22.81         2.91 o
   9  -3   1         38.46         46.66         6.06 o
  10  -3   1          0.45         -1.03         2.63 o
  11  -3   1          2.33          5.10         3.12 o
 -11  -2   1          6.49          5.46         2.39 o
 -10  -2   1         12.16         11.47         3.49 o
  -9  -2   1         24.14         24.60         2.88 o
  -8  -2   1        106.75        111.09         4.07 o
  -7  -2   1        348.61        350.73         7.26 o
  -6  -2   1        100.63         93.62         3.24 o
  -5  -2   1       1283.02       1376.66        16.55 o
  -4  -2   1         29.61         41.92         1.78 o
  -3  -2   1        263.67        420.90         6.13 o
  -2  -2   1         10.99         24.66         0.87 o
  -1  -2   1        168.66        199.82         3.08 o
   0  -2   1       9583.36       8940.08       100.75 o
   2  -2   1      11553.78      12151.80       137.16 o
   3  -2   1        828.30        752.28        24.25 o
   4  -2   1        461.71        382.92         6.96 o
   5  -2   1        162.58        158.84         4.45 o
   6  -2   1         39.70         43.99         3.11 o
   7  -2   1         18.19         26.70         3.49 o
   8  -2   1          0.32         -1.69         1.84 o
   9  -2   1          6.45          8.36         3.30 o
  10  -2   1          0.40         -0.50         2.79 o
  11  -2   1          5.25         14.68         4.01 o
 -11  -1   1         23.64         21.76         4.75 o
 -10  -1   1          0.04          0.36         1.77 o
  -9  -1   1         22.56         17.75         4.85 o
  -8  -1   1        345.52        363.67         7.88 o
  -7  -1   1         90.84        100.04         3.60 o
  -6  -1   1         97.86         95.24         3.92 o
  -5  -1   1         68.77         69.65         2.54 o
  -4  -1   1          4.91         24.07        17.27 o
  -3  -1   1       1793.15       1528.04        28.04 o
  -2  -1   1       3132.37       3908.63        42.07 o
  -1  -1   1         64.38        119.92         3.13 o
   1  -1   1       1538.27       1644.60        27.77 o
   2  -1   1       1606.23       1430.49        12.51 o
   3  -1   1       1460.14       1397.89        14.71 o
   4  -1   1       1824.08       1784.93        54.60 o
   5  -1   1         68.51         60.93         2.83 o
   6  -1   1         20.67         22.91         2.00 o
   7  -1   1        142.87        126.11         5.04 o
   8  -1   1         11.00         11.73         1.32 o
   9  -1   1         30.33         32.00         5.07 o
  10  -1   1         25.20         23.84         4.61 o
  11  -1   1         10.69         11.35         4.33 o
 -11   0   1         26.59         30.55         5.56 o
 -10   0   1          3.95          0.92         2.17 o
  -9   0   1         69.01         64.53         3.32 o
  -8   0   1        550.27        544.77        10.03 o
  -7   0   1        259.00        253.84         6.01 o
  -6   0   1          3.98          8.04         1.05 o
  -5   0   1        395.13        429.86        11.94 o
  -4   0   1        125.66        187.35        19.72 o
  -3   0   1        336.95        375.10        10.59 o
  -2   0   1         53.52         26.77         1.41 o
   1   0   1       1700.53       1849.81        31.66 o
   2   0   1       9607.74      10032.69       135.06 o
   3   0   1        161.21        140.74         6.40 o
   4   0   1       1780.01       1824.35        33.87 o
   5   0   1        308.46        280.95         9.17 o
   6   0   1        329.46        371.07        10.95 o
   7   0   1         22.64         25.68         1.82 o
   8   0   1         29.78         44.79         3.38 o
   9   0   1         10.56          7.37         3.02 o
  10   0   1          0.35          0.90         2.18 o
  11   0   1          2.52          2.38         2.61 o
 -11   1   1          0.13         -2.83         2.83 o
 -10   1   1         13.39         13.35         3.42 o
  -9   1   1         14.29         17.06         2.34 o
  -8   1   1        154.60        157.92         4.94 o
  -7   1   1          1.88          2.87         1.50 o
  -6   1   1         85.05         98.62         3.51 o
  -5   1   1        375.63        351.27         7.78 o
  -4   1   1        409.42        431.86        12.93 o
  -3   1   1        405.68        337.65         9.98 o
  -2   1   1        608.85        692.07        13.58 o
  -1   1   1         77.62         83.00         2.82 o
   1   1   1        253.71        378.62        24.96 o
   2   1   1       4214.17       4338.38        46.35 o
   3   1   1         21.38         23.29         1.14 o
   4   1   1        772.94        695.25        19.79 o
   5   1   1         25.53         32.11         1.80 o
   6   1   1        683.59        636.41         9.65 o
   7   1   1        237.43        234.90         5.44 o
   8   1   1         88.62         71.80         4.46 o
   9   1   1          3.11          9.26         3.45 o
  10   1   1         20.49         16.60         4.40 o
  11   1   1          1.25          1.18         2.13 o
 -11   2   1         17.02         18.81         4.59 o
 -10   2   1          2.42          1.25         1.97 o
  -9   2   1         24.28         19.16         2.51 o
  -8   2   1          0.96         -0.18         0.81 o
  -7   2   1         25.20         26.18         1.96 o
  -6   2   1         75.69         73.70         2.93 o
  -5   2   1        323.72        384.34        13.33 o
  -4   2   1         40.08         28.60         3.18 o
  -3   2   1       2223.91       2312.79        31.94 o
  -2   2   1         98.98         97.86         2.34 o
  -1   2   1         64.57        103.42         2.13 o
   0   2   1        170.92        127.34        10.40 o
   1   2   1         82.99         63.56         1.29 o
   2   2   1       1201.24       1328.39        18.35 o
   3   2   1        193.97        194.89         3.82 o
   4   2   1        532.02        542.62         8.73 o
   5   2   1          1.82          4.84         0.67 o
   6   2   1        145.36        136.71         3.64 o
   7   2   1        106.29         98.46         5.63 o
   8   2   1         22.79         24.34         2.84 o
   9   2   1          2.15          7.77         2.96 o
  10   2   1          1.26         -0.70         2.04 o
 -11   3   1          0.19         -3.01         3.01 o
 -10   3   1         12.54         14.78         2.42 o
  -9   3   1          0.00          0.92         1.92 o
  -8   3   1         29.05         31.82         2.22 o
  -7   3   1          1.60          1.40         0.77 o
  -6   3   1        154.19        158.11         5.67 o
  -5   3   1        339.44        355.00        13.02 o
  -4   3   1         89.20         93.10         5.77 o
  -3   3   1        155.07        148.12         5.60 o
  -2   3   1         23.83         19.67         0.79 o
  -1   3   1        622.41        473.96         7.89 o
   0   3   1         49.33         45.14         1.14 o
   1   3   1        147.16        159.94         3.05 o
   2   3   1        728.78        860.01         8.67 o
   3   3   1        703.57        779.85        11.37 o
   4   3   1         32.23         32.32         1.51 o
   5   3   1        155.98        136.48         6.44 o
   6   3   1        194.53        189.22         4.85 o
   7   3   1         90.04         91.53         5.05 o
   8   3   1          4.43          1.93         1.60 o
   9   3   1        191.30        225.83         9.10 o
  10   3   1          3.13          6.72         2.69 o
 -11   4   1          0.47         10.05         3.83 o
 -10   4   1          0.86         -1.96         2.61 o
  -9   4   1          3.42          4.38         1.90 o
  -8   4   1          4.36          2.30         1.46 o
  -7   4   1          0.74          0.71         0.68 o
  -6   4   1          6.24          9.07         2.35 o
  -5   4   1         94.59         98.54         9.13 o
  -4   4   1         81.87        101.22         5.37 o
  -3   4   1        178.24        210.31         3.76 o
  -2   4   1         28.03         26.20         1.01 o
  -1   4   1        174.97        163.09         5.02 o
   0   4   1        855.89       1063.49        15.65 o
   1   4   1          7.01         16.46         1.15 o
   2   4   1       1413.09       1600.50        17.32 o
   3   4   1          1.74          1.62         0.44 o
   4   4   1         76.87         66.83         5.22 o
   5   4   1          0.58          6.58         1.45 o
   6   4   1          7.09         14.42         2.10 o
   7   4   1          0.00          2.01         2.11 o
   8   4   1          2.02          4.83         3.63 o
   9   4   1         17.45         12.78         2.47 o
  10   4   1          3.41          4.21         2.74 o
 -11   5   1          2.02          1.82         2.57 o
 -10   5   1         10.93          7.86         2.35 o
  -9   5   1         10.02          9.48         2.37 o
  -8   5   1         30.93         25.10         3.18 o
  -7   5   1          5.27          4.59         0.89 o
  -6   5   1         46.54         44.70         4.73 o
  -5   5   1        252.32        229.19         7.29 o
  -4   5   1         75.47         96.18         4.28 o
  -3   5   1        301.20        277.90         8.25 o
  -1   5   1         11.00          9.75         1.16 o
   0   5   1        123.49        148.53         4.59 o
   1   5   1          2.25          3.83         1.52 o
   2   5   1        184.13        193.44         3.91 o
   3   5   1        175.42        149.15         4.18 o
   4   5   1          0.16          0.26         0.84 o
   5   5   1          7.54         13.47         2.20 o
   6   5   1         17.15         11.26         1.97 o
   7   5   1        111.83        135.69         8.57 o
   8   5   1         19.18         20.88         2.85 o
   9   5   1         19.36         17.49         2.80 o
  10   5   1          5.21          2.89         2.35 o
 -11   6   1         11.87         13.30         3.01 o
 -10   6   1          0.01          1.36         1.76 o
  -9   6   1          1.41          0.84         1.54 o
  -8   6   1          1.99          0.58         2.41 o
  -7   6   1          8.63          7.73         1.81 o
  -6   6   1          1.71          3.59         1.18 o
  -5   6   1         35.53         29.89         2.64 o
  -4   6   1         35.02         36.97         4.51 o
  -3   6   1       1870.40       2044.75        23.12 o
  -2   6   1        111.04        123.77         2.68 o
  -1   6   1         33.23         29.21         2.01 o
   0   6   1        177.11        212.42         8.48 o
   1   6   1          0.07          1.70         1.40 o
   2   6   1        620.24        624.55        18.40 o
   3   6   1          5.61          8.54         1.38 o
   4   6   1         13.66          4.55         2.06 o
   5   6   1         15.15          7.89         1.54 o
   6   6   1          7.80         13.52         2.67 o
   7   6   1         27.09         27.06         3.15 o
   8   6   1          6.49          6.76         2.06 o
   9   6   1          0.13         -0.99         1.36 o
 -11   7   1          7.80          3.62         2.60 o
 -10   7   1         44.30         51.16         5.03 o
  -9   7   1          3.72          5.84         2.12 o
  -8   7   1          0.11          2.92         1.75 o
  -7   7   1         24.86         16.77         2.53 o
  -6   7   1         33.26         38.18         5.19 o
  -5   7   1          9.58          7.43         1.66 o
  -4   7   1         65.54         70.74         3.91 o
  -3   7   1        725.90        763.89        19.31 o
  -2   7   1         34.01         51.49         1.70 o
  -1   7   1         47.71         32.67         3.56 o
   0   7   1         50.77         78.74         4.71 o
   1   7   1        111.00        110.82         4.85 o
   2   7   1        169.55        158.29         8.89 o
   3   7   1         72.35         67.43         6.11 o
   4   7   1        192.58        167.97        10.17 o
   5   7   1        251.61        265.89        11.96 o
   6   7   1          5.53          8.55         1.86 o
   7   7   1          5.83          4.69         2.71 o
   8   7   1         14.89         16.01         4.32 o
   9   7   1          1.39         -1.32         2.08 o
 -10   8   1          6.78          8.84         3.63 o
  -9   8   1          0.06         -1.25         2.29 o
  -8   8   1         48.31         51.05         6.59 o
  -7   8   1          3.09          0.79         1.47 o
  -6   8   1          0.83          1.30         1.85 o
  -5   8   1         11.48         17.61         6.68 o
  -4   8   1         31.03         33.76         2.13 o
  -3   8   1         18.44         19.36         1.24 o
  -2   8   1         93.53         88.67         5.00 o
  -1   8   1         10.34          8.29         1.29 o
   0   8   1        312.79        357.23         9.22 o
   1   8   1         25.04         12.89         1.89 o
   2   8   1         57.86         63.77         5.91 o
   3   8   1         28.71         32.32         4.61 o
   4   8   1        143.76        133.67         9.48 o
   5   8   1         21.02         19.22         2.75 o
   6   8   1         12.42         15.46         3.89 o
   7   8   1          0.24          5.55         3.40 o
   8   8   1          0.39          7.66         3.46 o
 -10   9   1          1.69          4.56         3.35 o
  -9   9   1          3.67          3.68         1.56 o
  -8   9   1        137.09        136.07         7.10 o
  -7   9   1         94.93         96.92         5.77 o
  -6   9   1         24.79         25.21         2.98 o
  -5   9   1          3.63          3.30         1.27 o
  -4   9   1          5.43          4.60         1.07 o
  -3   9   1          2.47          2.31         0.88 o
  -2   9   1         98.17         93.16         3.72 o
  -1   9   1         77.42         91.51         4.41 o
   0   9   1        591.65        552.65        12.66 o
   1   9   1          6.43          5.75         1.62 o
   2   9   1          5.53          4.14         1.53 o
   3   9   1         41.56         42.99         5.56 o
   4   9   1         39.41         31.54         4.97 o
   5   9   1          7.12         11.80         3.58 o
   6   9   1          3.28          6.40         3.24 o
   7   9   1         15.93         20.09         4.87 o
   8   9   1         10.10         12.96         4.02 o
 -10  10   1          9.62          4.95         2.93 o
  -9  10   1         19.61         20.11         4.95 o
  -8  10   1        289.21        280.40        10.68 o
  -7  10   1          0.63         -0.54         1.69 o
  -6  10   1          9.20          6.17         2.27 o
  -5  10   1         98.27         96.45         5.54 o
  -4  10   1        128.06        127.33         4.60 o
  -3  10   1        272.87        278.85         7.01 o
  -2  10   1        160.64        149.87         6.12 o
  -1  10   1        185.44        162.37         6.29 o
   0  10   1       1015.89        930.54        35.01 o
   1  10   1        211.79        192.76         7.55 o
   2  10   1          0.00          0.34         1.18 o
   3  10   1         26.49         27.02         3.25 o
   4  10   1         30.56         26.44         4.73 o
   5  10   1         10.98         14.04         3.77 o
   6  10   1         34.95         38.33         6.35 o
   7  10   1         19.84         18.13         4.60 o
  -9  11   1          3.84          5.22         3.13 o
  -8  11   1         48.82         54.78         7.98 o
  -7  11   1         27.44         27.21         5.29 o
  -6  11   1          6.89          4.64         1.86 o
  -5  11   1         11.58         13.68         2.36 o
  -4  11   1          0.00          1.57         0.91 o
  -3  11   1          0.14          0.55         1.06 o
  -2  11   1        145.87        151.12         6.48 o
  -1  11   1         34.62         33.26         4.89 o
   0  11   1        141.85        150.03         6.68 o
   1  11   1          2.09          0.20         1.31 o
   2  11   1         10.70          6.57         1.85 o
   3  11   1          2.61         -1.13         2.61 o
   4  11   1         15.77         16.24         3.06 o
   5  11   1          5.88          8.30         2.49 o
   6  11   1          7.96          8.51         3.77 o
  -8  12   1          2.43          1.10         2.47 o
  -7  12   1         11.74          6.53         2.67 o
  -6  12   1         40.74         39.99         4.09 o
  -5  12   1          0.84          6.35         2.07 o
  -4  12   1         75.97         70.82         6.63 o
  -3  12   1         97.87        100.71         9.12 o
  -2  12   1        155.02        133.12         6.34 o
  -1  12   1          0.01          0.09         0.94 o
   0  12   1         37.36         23.61         2.86 o
   1  12   1          1.48          0.89         1.41 o
   2  12   1        154.74        155.51         7.79 o
   3  12   1         12.74         19.72         3.15 o
   4  12   1          6.82          5.04         6.48 o
   5  12   1         11.67         13.28         2.96 o
  -7  13   1          0.07          0.56         6.14 o
  -6  13   1          1.31          6.02         1.92 o
  -5  13   1         58.82         60.12         5.17 o
  -4  13   1          0.80         -0.43         2.05 o
  -3  13   1         13.51          7.91         3.13 o
  -2  13   1          2.59          1.45         2.39 o
  -1  13   1          3.03          2.58         1.44 o
   0  13   1          2.83          4.77         1.76 o
   1  13   1          1.80          2.01         1.67 o
   2  13   1          1.63          2.66         1.88 o
   3  13   1         22.09         28.57         5.68 o
   4  13   1          3.72          1.91         1.64 o
  -7  14   1          1.25         -2.22         2.64 o
  -6  14   1         10.83         14.26         2.78 o
  -5  14   1         19.36         20.69         3.85 o
  -4  14   1          2.28         -1.31         2.65 o
  -3  14   1          1.99          5.22         3.11 o
  -2  14   1          2.73          4.59         2.72 o
  -1  14   1          0.01         -1.66         2.45 o
   0  14   1          4.24          4.51         1.63 o
   1  14   1         39.45         43.45         4.27 o
   2  14   1          1.17         -0.10         2.72 o
   3  14   1          2.33          6.10         2.12 o
  -5  15   1          5.57          9.22         3.86 o
  -4  15   1          0.51         -0.02         2.73 o
  -3  15   1          0.05         -0.84         2.27 o
  -2  15   1         59.86         58.12         7.61 o
  -1  15   1          9.81         11.42         3.91 o
   0  15   1          2.55          0.28         2.49 o
   1  15   1         10.16          1.52         2.16 o
   0 -17   2          9.02         11.64         3.45 o
  -2 -16   2          8.05         11.20         3.91 o
  -1 -16   2          1.23          4.22         2.69 o
   0 -16   2         80.74         80.56         8.20 o
   1 -16   2          4.44          6.84         3.27 o
   2 -16   2         11.36         17.98         4.90 o
   3 -16   2         17.61         29.11         5.94 o
   4 -16   2          0.51         -2.15         2.15 o
   5 -16   2         21.92         26.31         5.01 o
  -4 -15   2         11.65         20.37         4.66 o
  -3 -15   2          0.29         -1.20         2.10 o
  -2 -15   2          0.02          7.59         3.23 o
  -1 -15   2         65.97         74.96         7.90 o
   0 -15   2         39.20         36.39         5.53 o
   1 -15   2        139.93        170.87        14.19 o
   2 -15   2          0.32          2.44         2.43 o
   3 -15   2         22.13         29.37         4.85 o
   4 -15   2          0.01         -1.81         1.81 o
   5 -15   2          6.08          4.27         1.85 o
   6 -15   2          2.28          6.06         2.43 o
   7 -15   2         25.45         23.72         5.05 o
  -5 -14   2         30.73         41.99         6.74 o
  -4 -14   2          0.83          0.10         1.63 o
  -3 -14   2          7.92         11.14         2.46 o
  -2 -14   2          0.31          0.62         1.43 o
  -1 -14   2        100.00        106.24         9.09 o
   0 -14   2          0.55         -2.10         2.10 o
   1 -14   2          1.65          2.68         2.02 o
   2 -14   2         16.37         17.36         2.18 o
   3 -14   2          3.25          1.62         3.47 o
   4 -14   2          0.66          1.52         2.23 o
   5 -14   2          0.69          3.91         1.92 o
   6 -14   2         61.87         65.02         5.60 o
   7 -14   2          6.53          9.37         2.55 o
   8 -14   2          7.98          1.01         2.27 o
  -5 -13   2          6.55         11.88         4.40 o
  -4 -13   2          0.43          0.36         2.08 o
  -3 -13   2         22.03         25.69         8.18 o
  -2 -13   2          1.71          1.15         1.26 o
  -1 -13   2          1.94          0.56         1.07 o
   0 -13   2         11.70         13.64         3.17 o
   1 -13   2         49.93         53.94         4.45 o
   2 -13   2          1.37          1.10         1.04 o
   3 -13   2        110.76        102.05         6.32 o
   4 -13   2          5.27          2.81         1.65 o
   5 -13   2         12.17         15.06         2.78 o
   6 -13   2          0.46          0.82         1.67 o
   7 -13   2          6.94          6.81         4.29 o
   8 -13   2         14.38         18.26         3.26 o
   9 -13   2          1.39          3.35         2.65 o
  -6 -12   2         19.44         26.75         5.67 o
  -5 -12   2         16.47         22.31         4.85 o
  -4 -12   2          0.44          5.40         2.85 o
  -3 -12   2         11.21          7.43         3.00 o
  -2 -12   2          3.33          5.78         1.93 o
  -1 -12   2          1.81          1.26         1.13 o
   0 -12   2         11.18         12.55         1.84 o
   1 -12   2         15.84         10.78         1.36 o
   2 -12   2          0.43          0.71         1.65 o
   3 -12   2         56.48         48.76         4.24 o
   4 -12   2          1.45          1.85         1.53 o
   5 -12   2          0.21          0.20         2.23 o
   6 -12   2         33.12         34.18         3.97 o
   7 -12   2         19.43         20.62         3.10 o
   8 -12   2          0.23         -1.41         1.76 o
   9 -12   2          1.15          2.46         2.46 o
  -7 -11   2         23.16         33.82         5.90 o
  -6 -11   2         30.44         39.61         6.32 o
  -5 -11   2         15.07         16.48         4.39 o
  -4 -11   2        153.35        185.96        11.91 o
  -3 -11   2         78.59         71.76         7.14 o
  -2 -11   2         11.38         10.71         2.91 o
  -1 -11   2         26.18         24.24         2.53 o
   0 -11   2        275.95        253.66         6.57 o
   1 -11   2          6.30          5.52         1.62 o
   2 -11   2         71.10         61.54         2.76 o
   3 -11   2         87.58         82.17         6.42 o
   4 -11   2         73.63         74.74         5.80 o
   5 -11   2         16.30          9.24         2.19 o
   6 -11   2          2.63          0.71         1.35 o
   7 -11   2          3.07          6.57         2.06 o
   8 -11   2          9.21         10.29         1.94 o
   9 -11   2         14.63         16.76         4.50 o
  -8 -10   2          0.39          3.19         2.38 o
  -7 -10   2          0.82          0.91         2.02 o
  -6 -10   2          5.08          5.32         2.90 o
  -5 -10   2        123.02        130.96        10.08 o
  -4 -10   2         14.88         11.56         3.46 o
  -3 -10   2        193.65        160.10         9.98 o
  -2 -10   2        397.26        367.41        15.06 o
  -1 -10   2        497.22        434.57        15.66 o
   0 -10   2         29.76         26.92         2.03 o
   1 -10   2         79.76         79.53         3.09 o
   2 -10   2         30.43         29.28         1.59 o
   3 -10   2          0.21          1.09         1.42 o
   4 -10   2        225.89        227.72        12.23 o
   5 -10   2         15.86         14.15         1.77 o
   6 -10   2         90.50         87.89         5.53 o
   7 -10   2         21.89         27.50         3.30 o
   8 -10   2          5.12          4.57         1.97 o
   9 -10   2          3.07         -2.10         2.22 o
  10 -10   2        127.20        143.72         8.51 o
  -9  -9   2         33.82         44.07         6.91 o
  -8  -9   2         15.88         21.80         4.79 o
  -7  -9   2         14.75         10.67         3.33 o
  -6  -9   2          0.00          5.93         2.81 o
  -5  -9   2          4.11          8.27         3.15 o
  -4  -9   2          0.74          2.45         2.31 o
  -3  -9   2          3.23          3.25         2.06 o
  -2  -9   2       1010.71        896.80        62.65 o
  -1  -9   2         67.64         63.35         5.29 o
   0  -9   2         25.71         26.59         1.84 o
   1  -9   2        124.73        117.24         3.53 o
   2  -9   2        930.02        985.02        11.48 o
   3  -9   2          5.75          2.85         1.52 o
   4  -9   2        465.76        457.43        11.45 o
   5  -9   2          5.16          7.83         1.67 o
   6  -9   2        715.59        754.22        34.61 o
   7  -9   2          3.87          3.87         2.18 o
   8  -9   2         64.04         65.64         5.03 o
   9  -9   2          5.53          4.97         2.07 o
  10  -9   2          0.97          0.17         1.71 o
 -10  -8   2         10.05         14.40         4.18 o
  -9  -8   2          1.33          0.49         1.83 o
  -8  -8   2          7.00         -2.98         2.98 o
  -7  -8   2          6.74          4.56         2.82 o
  -6  -8   2         24.48         28.02         2.72 o
  -5  -8   2         49.33         45.62         3.03 o
  -4  -8   2         89.97        108.91         5.09 o
  -3  -8   2        599.92        566.78        10.04 o
  -2  -8   2        898.85        921.32        37.49 o
  -1  -8   2        285.40        276.10         7.77 o
   0  -8   2         18.00         15.43         2.09 o
   1  -8   2        170.42        189.77         4.86 o
   2  -8   2        101.04         97.96         2.45 o
   3  -8   2        100.12        100.04         5.18 o
   4  -8   2        209.88        196.20         6.58 o
   5  -8   2        160.14        162.31         6.49 o
   6  -8   2        698.67        707.61        15.84 o
   7  -8   2         19.42         22.57         2.91 o
   8  -8   2         37.54         41.48         4.11 o
   9  -8   2         93.10         97.79         6.51 o
  10  -8   2          0.27         -0.83         1.56 o
 -10  -7   2          2.99         10.75         3.53 o
  -9  -7   2          9.89          6.34         2.89 o
  -8  -7   2          0.91          0.21         1.12 o
  -7  -7   2         20.39         14.98         2.19 o
  -6  -7   2         13.21          9.04         1.28 o
  -5  -7   2          0.32          0.34         0.91 o
  -4  -7   2        163.81        148.48         4.04 o
  -3  -7   2         11.81          8.44         1.03 o
  -2  -7   2        208.74        183.68         5.11 o
  -1  -7   2         83.90         86.07         5.40 o
   0  -7   2         26.00         31.00         1.38 o
   2  -7   2        260.76        245.72         3.55 o
   3  -7   2         77.47         50.95         1.95 o
   4  -7   2        314.34        320.33        12.24 o
   5  -7   2          1.47          1.24         1.11 o
   6  -7   2          0.02         -0.84         1.35 o
   7  -7   2          9.40          8.71         1.99 o
   8  -7   2         53.39         54.42         4.61 o
   9  -7   2         17.66         16.28         2.75 o
  10  -7   2         30.09         28.23         3.83 o
  11  -7   2          0.67          4.33         2.93 o
 -10  -6   2          2.71          6.24         2.99 o
  -9  -6   2          1.29          0.32         1.30 o
  -8  -6   2          0.02         -0.94         1.20 o
  -7  -6   2         94.99        103.51         5.37 o
  -6  -6   2        299.14        293.57         7.56 o
  -5  -6   2         41.06         40.18         3.77 o
  -4  -6   2        181.53        208.57         4.99 o
  -3  -6   2        460.31        456.92         8.74 o
  -2  -6   2       1148.85       1227.32        21.71 o
  -1  -6   2         86.29         95.27         5.25 o
   0  -6   2       1115.98       1185.46        22.31 o
   1  -6   2        943.48       1009.22         9.56 o
   2  -6   2        217.55        205.39         2.97 o
   3  -6   2         12.14         16.37         0.85 o
   4  -6   2        286.30        271.16         5.10 o
   5  -6   2          0.71          0.15         1.05 o
   6  -6   2        216.89        199.01         7.36 o
   7  -6   2         34.50         37.25         3.46 o
   8  -6   2         16.09         15.75         2.56 o
   9  -6   2         51.82         51.84         4.63 o
  10  -6   2          3.47          3.52         4.96 o
 -11  -5   2         11.09         14.48         3.79 o
 -10  -5   2          0.47         -0.36         1.28 o
  -9  -5   2          0.00         -0.45         1.28 o
  -8  -5   2          1.68         -0.04         1.33 o
  -7  -5   2        126.62        120.57         4.20 o
  -6  -5   2         36.70         40.13         2.29 o
  -5  -5   2          0.29          0.39         0.93 o
  -4  -5   2         43.91         51.88         2.22 o
  -3  -5   2         44.66         41.92         1.75 o
  -2  -5   2         52.68         34.11         1.32 o
  -1  -5   2       1023.91       1075.51        21.33 o
   0  -5   2        160.17        145.18         5.52 o
   1  -5   2       4078.66       4557.34        33.19 o
   2  -5   2          4.85          3.82         0.37 o
   3  -5   2          0.03          4.65         0.54 o
   4  -5   2          1.49          6.17         0.73 o
   5  -5   2          1.67          0.54         1.04 o
   6  -5   2          1.21          2.95         1.22 o
   7  -5   2          7.62          2.56         1.36 o
   8  -5   2          7.06         10.95         3.24 o
   9  -5   2          1.89          8.27         2.13 o
  10  -5   2          1.21          3.60         2.77 o
 -11  -4   2          7.84         17.63         4.24 o
 -10  -4   2          0.64          0.74         1.36 o
  -9  -4   2          1.10          1.81         2.47 o
  -8  -4   2          6.34          7.00         1.76 o
  -7  -4   2         23.92         22.29         1.80 o
  -6  -4   2         67.71         70.10         2.92 o
  -5  -4   2         65.51         84.48         2.97 o
  -4  -4   2         68.02         51.41         2.12 o
  -3  -4   2        254.29        210.38         4.14 o
  -2  -4   2         32.57         55.44         1.67 o
  -1  -4   2         71.91         46.06         2.09 o
   0  -4   2        196.41        271.32         3.71 o
   1  -4   2       2112.76       2094.22        17.86 o
   2  -4   2        137.90         82.40         2.44 o
   3  -4   2        284.98        268.94         5.28 o
   4  -4   2        212.02        200.80         4.90 o
   5  -4   2         92.33         90.74         4.33 o
   6  -4   2          8.42          8.62         1.49 o
   7  -4   2         24.29         19.85         5.10 o
   8  -4   2         16.02         18.73         2.74 o
   9  -4   2          9.09         15.01         4.02 o
  10  -4   2          0.12         -3.15         3.15 o
 -11  -3   2          0.04          3.22         2.89 o
 -10  -3   2          7.23          8.83         2.07 o
  -9  -3   2         23.79         23.57         2.95 o
  -8  -3   2         28.08         24.53         2.02 o
  -7  -3   2         47.14         42.37         2.47 o
  -6  -3   2          9.35          6.58         1.29 o
  -5  -3   2         11.26         10.51         1.35 o
  -4  -3   2          4.67          6.52         0.81 o
  -3  -3   2         33.81         24.17         1.28 o
  -2  -3   2          1.74         12.77         0.60 o
   0  -3   2        724.79        786.73        10.97 o
   1  -3   2        117.06        254.74         4.25 o
   2  -3   2       4014.67       4165.07        48.84 o
   3  -3   2        858.98        795.97        13.01 o
   4  -3   2       1052.65       1139.47        26.13 o
   5  -3   2          0.11          0.07         0.32 o
   6  -3   2         94.64        117.84         3.36 o
   7  -3   2          3.95          5.72         1.65 o
   8  -3   2         15.15         24.37         4.47 o
   9  -3   2          1.91          6.34         3.08 o
  10  -3   2         45.29         57.37         7.39 o
 -11  -2   2          6.01          6.63         3.02 o
 -10  -2   2          0.09         -1.19         1.19 o
  -9  -2   2         41.71         42.07         3.66 o
  -8  -2   2        202.73        210.85         5.88 o
  -7  -2   2         25.61         17.42         1.57 o
  -6  -2   2          1.56          2.18         0.73 o
  -5  -2   2         27.50         23.86         1.82 o
  -4  -2   2         99.20        136.51         4.08 o
  -3  -2   2       1459.84       1696.43        18.99 o
  -2  -2   2          7.75         28.65         0.86 o
  -1  -2   2        108.33        174.27         2.77 o
   0  -2   2        788.51        618.86        11.09 o
   1  -2   2        720.45        930.60         9.88 o
   2  -2   2       1286.25       1338.20        16.51 o
   3  -2   2       1990.48       2225.94        21.87 o
   4  -2   2       3187.39       3278.82        40.04 o
   5  -2   2          1.43          3.77         0.70 o
   6  -2   2       1019.24        982.26        20.39 o
   7  -2   2         24.77         39.72         2.61 o
   8  -2   2         24.99         20.54         4.15 o
   9  -2   2         49.63         60.45         7.03 o
  10  -2   2         23.73         26.57         5.25 o
 -11  -1   2          2.78         -2.41         2.41 o
 -10  -1   2          0.01         -2.98         2.98 o
  -9  -1   2         70.19         76.49         3.67 o
  -8  -1   2         72.06         65.83         3.20 o
  -7  -1   2          0.28         -0.10         0.82 o
  -6  -1   2        234.99        233.60         7.34 o
  -5  -1   2        346.11        385.79         6.84 o
  -4  -1   2        443.53        381.33        23.97 o
  -3  -1   2       1635.91       1795.56        32.59 o
  -2  -1   2       1397.54       1546.59        40.10 o
  -1  -1   2        820.66        647.86        12.64 o
   1  -1   2        937.72        959.54         7.71 o
   2  -1   2       3907.59       3994.94        32.69 o
   3  -1   2       2048.71       2338.51        36.52 o
   4  -1   2        316.63        294.21         5.21 o
   5  -1   2         27.32         39.74         2.42 o
   6  -1   2        460.97        431.68         9.75 o
   7  -1   2          9.90          4.19         2.16 o
   8  -1   2         42.29         38.15         5.40 o
   9  -1   2          2.79          2.42         2.67 o
  10  -1   2          8.79         18.29         4.32 o
 -11   0   2          0.87         -3.13         3.13 o
 -10   0   2          4.85          5.29         2.77 o
  -9   0   2        139.57        135.30         4.90 o
  -8   0   2        248.71        258.60         8.83 o
  -7   0   2         14.24         14.41         2.21 o
  -6   0   2        119.29        113.65         4.49 o
  -5   0   2        335.23        273.00         9.11 o
  -4   0   2        233.38        178.11         7.72 o
  -3   0   2        101.69         95.22         4.76 o
  -2   0   2       7735.37       7981.54        90.92 o
  -1   0   2        334.40        318.25         5.74 o
   0   0   2        645.85        644.24        12.66 o
   1   0   2        236.04        201.16         3.52 o
   2   0   2        604.42        703.52         8.63 o
   3   0   2         31.87         52.94         2.19 o
   4   0   2         83.06         99.03         4.88 o
   5   0   2         77.83         82.43         3.71 o
   6   0   2       1219.23       1159.80        17.35 o
   7   0   2         87.50         69.77         4.05 o
   8   0   2          9.04          7.82         1.81 o
   9   0   2          7.07          4.58         2.65 o
  10   0   2         13.70         15.23         4.30 o
 -11   1   2          0.66          2.04         2.45 o
 -10   1   2         38.55         34.85         3.86 o
  -9   1   2         23.75         18.84         1.87 o
  -8   1   2         50.08         57.69         2.99 o
  -7   1   2         54.94         49.98         3.13 o
  -6   1   2        169.07        153.41         4.47 o
  -5   1   2        500.58        539.20        16.43 o
  -4   1   2        117.77        162.38         7.39 o
  -3   1   2        272.21        232.54         8.05 o
  -2   1   2       9230.22       9043.98        72.38 o
  -1   1   2       4799.35       4822.36        65.37 o
   0   1   2        244.33        140.35         4.81 o
   1   1   2        778.55        714.44        15.17 o
   2   1   2       3190.34       3169.53        54.73 o
   3   1   2         11.88         13.29         1.39 o
   4   1   2          0.76          3.86         0.48 o
   5   1   2         25.96         23.00         2.77 o
   6   1   2        614.16        669.24        16.66 o
   7   1   2          1.07          1.74         1.10 o
   8   1   2          8.37         13.03         2.15 o
   9   1   2          4.18          1.64         2.29 o
  10   1   2          2.52          1.26         2.36 o
 -11   2   2         21.35         23.15         4.82 o
 -10   2   2          0.24         -1.58         1.58 o
  -9   2   2         10.22          8.91         1.89 o
  -8   2   2         10.21         13.53         1.63 o
  -7   2   2         40.36         32.94         3.21 o
  -6   2   2        646.40        677.58        14.23 o
  -5   2   2        231.86        196.11         9.19 o
  -4   2   2        239.60        248.11         9.50 o
  -3   2   2        841.01        877.75        19.80 o
  -2   2   2        772.11        955.64        12.35 o
  -1   2   2        440.64        589.07        11.77 o
   0   2   2       1256.27       1355.58        18.27 o
   1   2   2        873.59        925.44        13.30 o
   2   2   2         46.75         78.33         2.96 o
   3   2   2          0.78          8.87         1.22 o
   4   2   2        137.32        155.42         7.31 o
   5   2   2         42.97         57.26         4.63 o
   6   2   2        386.39        362.04        12.11 o
   7   2   2         13.89         19.01         3.17 o
   8   2   2         31.05         38.46         3.58 o
   9   2   2         44.80         47.71         6.30 o
  10   2   2          8.80          6.97         3.46 o
 -11   3   2          0.73          2.15         2.43 o
 -10   3   2         40.25         36.34         3.67 o
  -9   3   2         48.52         47.77         4.33 o
  -8   3   2         10.00          9.95         1.52 o
  -7   3   2         18.66         13.99         2.23 o
  -6   3   2        575.08        605.95        47.95 o
  -5   3   2         90.81        124.81         9.07 o
  -4   3   2        219.82        224.16         9.23 o
  -3   3   2         59.52         75.72         2.37 o
  -2   3   2        244.39        249.55         4.40 o
  -1   3   2        105.59        124.38         4.71 o
   0   3   2       1434.52       1598.18        21.78 o
   1   3   2       1035.62       1091.77        32.85 o
   2   3   2        813.52        747.63         8.92 o
   3   3   2        621.92        620.41        14.37 o
   4   3   2        536.18        575.00        16.91 o
   5   3   2         18.89         21.39         3.26 o
   6   3   2          0.69          0.45         1.01 o
   7   3   2          0.39          1.70         1.47 o
   8   3   2         43.90         46.82         7.91 o
   9   3   2          1.06         -1.27         1.85 o
  10   3   2          0.36         -2.77         2.77 o
 -11   4   2         12.42         13.42         2.54 o
 -10   4   2          9.50          7.59         2.10 o
  -9   4   2          7.81          4.64         1.74 o
  -8   4   2         71.67         68.84         3.25 o
  -7   4   2          4.74          5.92         1.68 o
  -6   4   2        188.44        163.13         6.49 o
  -5   4   2          4.99          6.63         1.43 o
  -4   4   2          1.93          7.50         2.42 o
  -3   4   2        471.72        508.14         7.76 o
  -2   4   2        644.96        652.66         8.95 o
  -1   4   2         14.15         22.59         2.34 o
   0   4   2         14.47         23.67         1.64 o
   1   4   2        402.62        403.85         7.52 o
   2   4   2          7.59         16.08         0.97 o
   3   4   2        134.82        108.81         6.04 o
   4   4   2        276.92        273.40        11.53 o
   5   4   2         33.17         39.60         4.56 o
   6   4   2         62.49         46.66         3.66 o
   7   4   2         20.24         26.37         3.93 o
   8   4   2         15.71         17.42         2.61 o
   9   4   2          9.23         16.65         2.81 o
  10   4   2         17.68         15.85         4.10 o
 -11   5   2         12.20         11.65         3.89 o
 -10   5   2          2.40          3.31         3.26 o
  -9   5   2          0.86          2.82         2.86 o
  -8   5   2        217.61        232.50         9.13 o
  -7   5   2         89.98         89.28         5.21 o
  -6   5   2        146.18        171.29         6.81 o
  -5   5   2        376.02        375.60        14.36 o
  -4   5   2        508.03        523.51        10.74 o
  -3   5   2          0.29          3.05         0.75 o
  -2   5   2         12.11         29.45         1.66 o
  -1   5   2        147.06        153.70        17.29 o
   0   5   2       1291.37       1390.83        22.68 o
   1   5   2        260.58        291.12         6.00 o
   2   5   2         50.45         75.86         2.92 o
   3   5   2        151.80        166.28         5.55 o
   4   5   2        127.15        118.05         7.82 o
   5   5   2         66.63         54.70         5.66 o
   6   5   2          0.69          1.61         1.38 o
   7   5   2          4.89          6.44         2.02 o
   8   5   2          0.11         -0.87         1.13 o
   9   5   2         32.20         30.02         9.08 o
  10   5   2          3.50          2.17         2.23 o
 -11   6   2         49.43         51.31         7.58 o
 -10   6   2          1.65          4.55         3.28 o
  -9   6   2          4.09          8.85         3.11 o
  -8   6   2          0.08          3.95         3.09 o
  -7   6   2         25.82         27.78         4.59 o
  -6   6   2          2.96          3.60         1.33 o
  -5   6   2         30.03         27.46         2.48 o
  -4   6   2         22.43         25.15         1.77 o
  -3   6   2        113.30        122.37         3.72 o
  -2   6   2        257.53        315.68         8.81 o
  -1   6   2        547.87        559.92        30.56 o
   0   6   2         63.97         63.36         1.78 o
   1   6   2          0.06          1.84         0.92 o
   2   6   2          2.83          2.70         1.67 o
   3   6   2          0.91         -0.36         1.63 o
   4   6   2        267.94        242.09        12.09 o
   5   6   2          3.69          6.19         2.74 o
   6   6   2          0.12         -0.50         1.30 o
   7   6   2         11.84         11.32         2.32 o
   8   6   2          7.31          8.48         2.13 o
   9   6   2         12.80         14.55         3.81 o
 -11   7   2         13.68         11.57         4.16 o
 -10   7   2          8.64         10.38         4.05 o
  -9   7   2          1.38          5.29         3.21 o
  -8   7   2        144.86        152.58        11.22 o
  -7   7   2         20.33         18.90         2.51 o
  -6   7   2          0.24         -0.13         1.07 o
  -5   7   2         60.74         55.43         3.68 o
  -4   7   2        155.53        149.81         4.52 o
  -3   7   2        154.69        192.28         6.48 o
  -2   7   2         14.73         10.74         0.97 o
  -1   7   2         15.69         14.05         4.18 o
   0   7   2         52.22         40.13         2.93 o
   1   7   2          1.14          1.81         1.17 o
   2   7   2         25.78         27.23         2.76 o
   3   7   2          6.34          5.89         2.11 o
   4   7   2        146.44        115.45         8.68 o
   5   7   2         15.24         14.98         3.26 o
   6   7   2          0.34          0.47         1.28 o
   7   7   2         37.48         38.41         4.54 o
   8   7   2          5.48          3.32         1.99 o
   9   7   2          7.17          1.06         1.78 o
 -10   8   2          7.93          5.00         3.24 o
  -9   8   2          7.86         12.95         4.17 o
  -8   8   2        408.36        422.24        12.42 o
  -7   8   2         19.83         27.20         3.20 o
  -6   8   2          1.26          0.28         1.79 o
  -5   8   2          0.26         -0.52         1.20 o
  -4   8   2          9.96          7.95         1.25 o
  -3   8   2         58.11         44.06         2.48 o
  -2   8   2         32.62         32.93         4.22 o
  -1   8   2         50.77         46.24         3.88 o
   0   8   2        421.67        379.20        10.04 o
   1   8   2        315.21        306.29         9.30 o
   2   8   2        141.78        125.40         6.10 o
   3   8   2          0.55         -1.68         2.28 o
   4   8   2         48.58         33.59         5.15 o
   5   8   2          2.33          4.70         1.51 o
   6   8   2          7.90          9.79         3.52 o
   7   8   2         14.65         14.28         3.78 o
   8   8   2         29.11         32.26         5.83 o
 -10   9   2          1.62          1.73         2.72 o
  -9   9   2        143.48        124.37        11.08 o
  -8   9   2        436.92        434.65        23.26 o
  -7   9   2         63.76         60.35         4.52 o
  -6   9   2          0.26         -0.72         1.46 o
  -5   9   2         78.57         60.93         4.27 o
  -4   9   2         27.41         28.67         2.23 o
  -3   9   2         24.70         21.37         1.91 o
  -2   9   2         83.94         89.50         4.65 o
  -1   9   2          1.24         -1.48         1.48 o
   0   9   2        338.55        337.72         9.85 o
   1   9   2          2.77          3.26         2.34 o
   2   9   2         24.43         27.29         3.07 o
   3   9   2        195.48        196.24         8.43 o
   4   9   2          7.71          5.99         2.62 o
   5   9   2          4.27          0.90         2.34 o
   6   9   2         86.77         88.50         9.16 o
   7   9   2         16.03         22.27         4.96 o
  -9  10   2         64.37         69.98         8.42 o
  -8  10   2        146.63        157.55         7.80 o
  -7  10   2         62.01         47.82         4.24 o
  -6  10   2         31.80         19.36         2.72 o
  -5  10   2        106.70        100.32         5.67 o
  -4  10   2          0.08         -0.08         1.02 o
  -3  10   2          7.89          9.48         1.79 o
  -2  10   2          0.84          2.12         1.59 o
  -1  10   2        280.61        262.26        11.80 o
   0  10   2          6.58          7.99         1.86 o
   1  10   2          0.25         -0.67         1.47 o
   2  10   2         97.09         99.22         5.92 o
   3  10   2         12.51         10.96         2.99 o
   4  10   2         17.46         17.37         3.01 o
   5  10   2         14.53         16.52         3.13 o
   6  10   2          6.65         11.15         2.74 o
  -9  11   2          7.29         10.23         4.13 o
  -8  11   2          7.90         11.48         4.25 o
  -7  11   2          2.60          5.84         2.12 o
  -6  11   2        163.59        170.40         8.02 o
  -5  11   2         99.35        101.04         7.68 o
  -4  11   2         28.06         22.32         2.55 o
  -3  11   2          0.91         -0.84         1.24 o
  -2  11   2         89.34         85.25         5.09 o
  -1  11   2         32.85         31.77         3.20 o
   0  11   2        101.58         81.19         5.10 o
   1  11   2         40.83         39.18         3.76 o
   2  11   2         24.64         18.64         2.78 o
   3  11   2         18.02         18.40         3.46 o
   4  11   2          1.02          0.77         2.48 o
   5  11   2          8.02         14.46         4.40 o
  -8  12   2          0.27         -0.58         2.29 o
  -7  12   2          1.74         -1.82         1.82 o
  -6  12   2         66.03         61.06         5.04 o
  -5  12   2         13.64         14.50         2.48 o
  -4  12   2          0.14          3.48         2.46 o
  -3  12   2          1.85          4.09         1.61 o
  -2  12   2         16.46         13.33         2.22 o
  -1  12   2          2.59          0.20         1.45 o
   0  12   2          5.51          9.57         4.19 o
   1  12   2          0.98         -0.35         1.33 o
   2  12   2         15.25         17.29         2.86 o
   3  12   2          2.20          0.74         1.48 o
   4  12   2          1.47          3.47         3.58 o
   5  12   2          1.46          6.13         3.47 o
  -7  13   2         13.84         12.80         2.73 o
  -6  13   2         18.49         15.15         2.74 o
  -5  13   2         26.83         25.38         5.05 o
  -4  13   2          8.17          5.79         2.91 o
  -3  13   2          5.57          5.59         3.10 o
  -2  13   2          4.79          6.39         1.94 o
  -1  13   2         12.10         13.97         2.39 o
   0  13   2          5.18          3.89         1.66 o
   1  13   2         18.55         21.48         3.17 o
   2  13   2          0.08         -0.80         1.57 o
   3  13   2          8.24         14.93         2.73 o
   4  13   2         13.82         18.78         4.70 o
  -6  14   2          1.03          1.98         2.03 o
  -5  14   2         22.29         24.50         5.16 o
  -4  14   2          0.65         -0.91         2.38 o
  -3  14   2         67.19         89.48         9.30 o
  -2  14   2          0.34          4.71         3.07 o
  -1  14   2         94.76        120.82        10.87 o
   0  14   2         19.68         28.76         3.55 o
   1  14   2         38.51         56.73         6.85 o
   2  14   2         19.13         24.55         3.56 o
   3  14   2          5.00          8.73         3.32 o
  -4  15   2          1.08          3.61         2.88 o
  -3  15   2         19.65         18.08         4.95 o
  -2  15   2          0.26          3.97         2.89 o
  -1  15   2          8.44          1.43         2.01 o
   0  15   2          0.01          5.58         3.10 o
   1  15   2          0.12         -3.23         3.23 o
   2  15   2          0.22          2.38         2.66 o
  -1 -17   3          4.13          2.93         2.21 o
   0 -17   3          0.24         -0.67         1.71 o
  -2 -16   3          0.02         -0.40         1.97 o
  -1 -16   3          7.71         13.20         3.67 o
   0 -16   3         29.69         31.84         5.29 o
   1 -16   3          0.25          0.01         2.82 o
   2 -16   3          0.89          1.25         2.14 o
   3 -16   3          0.00          0.37         2.41 o
   4 -16   3         46.32         62.70         5.69 o
   5 -16   3          8.86         11.60         3.95 o
  -5 -15   3          5.50         10.08         3.38 o
  -4 -15   3          3.83         -1.58         2.64 o
  -3 -15   3         26.61         26.08         5.08 o
  -2 -15   3          1.02          0.68         1.92 o
  -1 -15   3         11.63          4.94         2.50 o
   0 -15   3        164.37        173.95        11.38 o
   1 -15   3         12.61         14.62         2.63 o
   2 -15   3         45.69         55.28         5.06 o
   3 -15   3          0.39         -0.25         1.49 o
   4 -15   3         24.57         22.24         3.51 o
   5 -15   3          3.29          5.67         2.21 o
   6 -15   3         22.74         26.88         3.82 o
  -5 -14   3          9.69          9.71         3.60 o
  -4 -14   3          1.05          1.70         2.04 o
  -3 -14   3          5.06          5.83         1.85 o
  -2 -14   3          3.23          2.85         2.45 o
  -1 -14   3          6.39          2.74         1.81 o
   0 -14   3          0.66          2.61         1.88 o
   1 -14   3         24.14         27.06         3.19 o
   2 -14   3         37.30         41.42         4.32 o
   3 -14   3         23.05         25.71         3.47 o
   4 -14   3          2.79          3.38         1.83 o
   5 -14   3         36.48         45.20         4.64 o
   6 -14   3         28.22         30.16         4.07 o
   7 -14   3         29.38         42.87         4.77 o
  -6 -13   3          0.54          4.56         3.31 o
  -5 -13   3         13.80         13.03         3.77 o
  -4 -13   3         40.00         44.42         6.29 o
  -3 -13   3          9.35          7.90         2.84 o
  -2 -13   3        190.34        208.58         8.24 o
  -1 -13   3         13.47         13.04         1.96 o
   0 -13   3         55.66         53.17         5.72 o
   1 -13   3         15.71         14.10         2.26 o
   2 -13   3         51.97         51.01         3.31 o
   3 -13   3         11.83         15.52         2.69 o
   4 -13   3          0.83          3.13         2.06 o
   5 -13   3         34.06         35.55         5.20 o
   6 -13   3         11.75         17.80         3.74 o
   7 -13   3         17.36         21.37         3.39 o
   8 -13   3          7.27          9.40         2.69 o
  -7 -12   3          0.24          4.02         2.88 o
  -6 -12   3         34.13         35.98         6.00 o
  -5 -12   3          8.86         11.98         3.85 o
  -4 -12   3          1.05          3.84         2.67 o
  -3 -12   3         63.37         70.35         7.19 o
  -2 -12   3         22.07         24.03         4.04 o
  -1 -12   3         27.45         31.90         2.87 o
   0 -12   3          0.98         -0.13         0.79 o
   1 -12   3         16.09         19.20         2.32 o
   2 -12   3          2.39          1.39         0.92 o
   3 -12   3        141.02        157.53         7.58 o
   4 -12   3         27.33         25.93         3.21 o
   5 -12   3         16.59         15.75         2.73 o
   6 -12   3          0.08         -0.09         1.70 o
   7 -12   3          0.11         -0.66         2.28 o
   8 -12   3          4.57          7.42         2.14 o
   9 -12   3          0.22          0.82         2.06 o
  -8 -11   3          3.56          2.83         2.93 o
  -7 -11   3         25.44         26.66         5.46 o
  -6 -11   3          0.10          4.93         3.24 o
  -5 -11   3         91.93        103.86         9.23 o
  -4 -11   3          0.11          0.23         1.98 o
  -3 -11   3        191.97        185.09        11.10 o
  -2 -11   3        226.10        232.42        11.96 o
  -1 -11   3        273.17        277.46        12.43 o
   0 -11   3         36.88         35.86         2.69 o
   1 -11   3        375.85        348.56         7.01 o
   2 -11   3         28.99         20.67         1.99 o
   3 -11   3        250.98        215.09         8.48 o
   4 -11   3        104.61        114.62         6.30 o
   5 -11   3         58.35         60.76         3.52 o
   6 -11   3         36.15         36.25         3.25 o
   7 -11   3          9.12          7.21         2.04 o
   8 -11   3         11.58         10.05         4.34 o
   9 -11   3         60.23         64.43         5.52 o
  -8 -10   3         37.94         43.10         6.68 o
  -7 -10   3          0.10          1.43         2.46 o
  -6 -10   3          1.09          2.01         1.85 o
  -5 -10   3          1.15          2.59         2.02 o
  -4 -10   3         19.24         21.68         3.94 o
  -3 -10   3          0.18         -0.64         2.28 o
  -2 -10   3        126.15        131.26         8.46 o
  -1 -10   3        304.20        291.05         8.79 o
   0 -10   3        107.92         88.80         3.37 o
   1 -10   3        713.57        768.99        16.30 o
   2 -10   3        430.59        386.25         7.39 o
   3 -10   3         15.47         23.55         2.85 o
   4 -10   3         53.91         54.40         3.05 o
   5 -10   3          0.06         -1.26         1.26 o
   6 -10   3          0.27          3.48         1.35 o
   7 -10   3          3.16         -1.05         1.97 o
   8 -10   3          0.61          1.27         2.45 o
   9 -10   3         29.69         37.27         4.25 o
  10 -10   3         53.87         62.26         5.62 o
  -9  -9   3         13.36         13.22         3.94 o
  -8  -9   3          6.33          1.47         2.38 o
  -7  -9   3          3.28          5.57         3.07 o
  -6  -9   3          7.94          7.04         3.24 o
  -5  -9   3         62.76         68.53         6.87 o
  -4  -9   3        206.48        218.59        11.68 o
  -3  -9   3        979.46       1032.89        27.81 o
  -2  -9   3       2392.24       2415.51        49.77 o
  -1  -9   3        215.09        198.53         6.91 o
   0  -9   3        410.12        376.67         7.52 o
   1  -9   3        159.19        181.44         3.35 o
   2  -9   3         16.62         16.74         1.18 o
   3  -9   3        144.41        144.38         4.54 o
   4  -9   3         73.07         64.64         3.85 o
   5  -9   3          2.10          3.12         1.36 o
   6  -9   3         62.87         63.42         4.42 o
   7  -9   3         49.33         41.82         3.91 o
   8  -9   3          2.28          2.11         1.67 o
   9  -9   3          3.00          1.59         1.64 o
  10  -9   3         10.26         11.24         2.65 o
 -10  -8   3         59.52         77.32         8.84 o
  -9  -8   3          2.80         -2.18         2.84 o
  -8  -8   3          5.69          9.03         2.78 o
  -7  -8   3          9.26          2.54         1.98 o
  -6  -8   3         14.22         11.12         1.34 o
  -5  -8   3          0.26          0.19         0.65 o
  -4  -8   3         14.69         12.43         1.17 o
  -3  -8   3        126.13        118.30         7.75 o
  -2  -8   3        129.41        111.94         6.96 o
  -1  -8   3        217.36        223.51         7.18 o
   0  -8   3         70.05         53.57         2.17 o
   1  -8   3        317.08        364.64         5.43 o
   2  -8   3         22.09         44.52         1.54 o
   3  -8   3        718.49        701.82        10.76 o
   4  -8   3        805.30        870.86        16.32 o
   5  -8   3        444.65        420.68        17.30 o
   6  -8   3         11.28         10.18         1.70 o
   7  -8   3          0.06         -1.29         1.47 o
   8  -8   3         12.21          7.57         2.02 o
   9  -8   3          8.69          7.50         3.33 o
  10  -8   3          0.58          2.86         3.05 o
 -10  -7   3          7.04          8.80         3.10 o
  -9  -7   3          1.71         -0.38         2.08 o
  -8  -7   3         38.36         31.92         3.27 o
  -7  -7   3          9.18          9.86         1.70 o
  -6  -7   3         15.98         12.39         1.34 o
  -5  -7   3        129.02        115.00         6.45 o
  -4  -7   3         40.64         43.65         2.07 o
  -3  -7   3          7.27          5.95         1.31 o
  -2  -7   3        115.68        119.26         4.60 o
  -1  -7   3         64.93         70.36         3.42 o
   0  -7   3        233.72        289.56         6.00 o
   1  -7   3        685.24        690.38         7.12 o
   2  -7   3          0.05          2.43         0.52 o
   3  -7   3         73.19         62.39         2.61 o
   4  -7   3        340.73        319.51         6.80 o
   5  -7   3         72.11         79.37         4.46 o
   6  -7   3          5.40          6.15         1.59 o
   7  -7   3         15.11         17.98         2.55 o
   8  -7   3          1.77          0.30         1.45 o
   9  -7   3          0.27         -0.60         1.44 o
  10  -7   3         22.29         29.23         3.87 o
 -11  -6   3          0.21         -1.59         1.96 o
 -10  -6   3          2.54          1.85         1.29 o
  -9  -6   3         45.07         49.69         4.17 o
  -8  -6   3         26.57         25.58         2.87 o
  -7  -6   3         22.29         14.26         1.57 o
  -6  -6   3         64.16         55.93         2.73 o
  -5  -6   3         23.83         29.17         2.52 o
  -4  -6   3         28.12         25.38         1.59 o
  -3  -6   3         24.77         24.54         1.36 o
  -2  -6   3          0.37         -0.52         0.92 o
  -1  -6   3         26.86         25.26         1.56 o
   0  -6   3        785.73        988.07        36.23 o
   1  -6   3        743.91        963.12        17.93 o
   2  -6   3          2.39          3.30         0.47 o
   3  -6   3         19.65         10.86         1.08 o
   4  -6   3         63.63         55.32         1.82 o
   5  -6   3         95.95         99.77         6.56 o
   6  -6   3         48.89         55.76         6.83 o
   7  -6   3         39.42         24.16         2.84 o
   8  -6   3          0.83          4.23         1.86 o
   9  -6   3         28.29         26.09         3.40 o
  10  -6   3          3.61         -2.69         2.83 o
 -11  -5   3          4.93          2.11         3.18 o
 -10  -5   3          2.23          2.98         1.65 o
  -9  -5   3          0.29          0.20         1.63 o
  -8  -5   3          8.81          3.73         1.28 o
  -7  -5   3          0.72         -0.10         0.74 o
  -6  -5   3          3.80          6.70         1.05 o
  -5  -5   3         21.37         20.82         1.55 o
  -4  -5   3          0.26          0.07         0.54 o
  -3  -5   3        541.30        708.15         9.80 o
  -2  -5   3         61.29         72.92         2.52 o
  -1  -5   3        618.58        668.92         9.20 o
   0  -5   3       1265.70       1320.01        25.23 o
   1  -5   3        142.16        168.79         3.18 o
   2  -5   3         79.52        107.97         3.59 o
   3  -5   3          3.24          7.33         1.01 o
   4  -5   3        140.39        170.34         5.45 o
   5  -5   3          0.68          1.10         1.05 o
   6  -5   3        279.04        292.69         8.96 o
   7  -5   3         98.66        107.45         6.24 o
   8  -5   3         37.47         35.32         3.57 o
   9  -5   3          0.40          1.17         1.41 o
  10  -5   3          0.17          3.89         3.06 o
 -11  -4   3          2.51          0.24         1.82 o
 -10  -4   3          0.92          2.06         1.36 o
  -9  -4   3          7.13          4.20         1.50 o
  -8  -4   3         18.27         19.35         1.99 o
  -7  -4   3          2.00          2.26         0.86 o
  -6  -4   3         14.39         14.35         1.38 o
  -5  -4   3        166.50        218.79         5.10 o
  -4  -4   3         25.69         19.80         1.34 o
  -3  -4   3        781.26        705.33         7.96 o
  -2  -4   3        708.95        901.46         9.26 o
  -1  -4   3       3099.71       3223.69        32.10 o
   0  -4   3         16.59          7.09         0.86 o
   1  -4   3       1537.57       1638.12        20.72 o
   2  -4   3        255.36        204.08         3.46 o
   3  -4   3       1717.86       1772.39        32.05 o
   5  -4   3         92.09         94.94         3.68 o
   6  -4   3        416.86        411.48        25.65 o
   7  -4   3         13.54          3.65         2.18 o
   8  -4   3         36.69         33.91         3.52 o
   9  -4   3         23.24         28.90         5.04 o
  10  -4   3          4.70         10.83         3.77 o
 -11  -3   3         19.79         20.96         4.42 o
 -10  -3   3         29.03         26.56         3.91 o
  -9  -3   3          0.25          0.65         0.75 o
  -8  -3   3          5.58          3.83         1.44 o
  -7  -3   3          0.53          0.19         0.77 o
  -6  -3   3          0.01          1.50         0.78 o
  -5  -3   3       1237.99       1406.15        20.44 o
  -4  -3   3        894.81        963.48        21.51 o
  -3  -3   3        338.86        364.22         4.38 o
  -2  -3   3       2817.57       2958.77        25.05 o
  -1  -3   3       1147.02       1373.76        18.05 o
   0  -3   3        144.04        147.36         3.15 o
   1  -3   3        196.32        124.32         2.67 o
   2  -3   3        377.94        375.86         5.83 o
   3  -3   3         81.91        146.59         4.22 o
   4  -3   3       3097.34       3111.34        40.56 o
   5  -3   3          0.36          2.18         1.29 o
   6  -3   3        264.01        264.73        16.18 o
   7  -3   3         37.97         22.39         4.06 o
   8  -3   3         55.39         61.36         6.72 o
   9  -3   3         26.15         20.95         4.51 o
  10  -3   3          6.37          1.21         2.20 o
 -11  -2   3          1.06          2.26         2.29 o
 -10  -2   3          6.10          2.20         1.22 o
  -9  -2   3        107.15        121.70         4.77 o
  -8  -2   3          2.59          0.79         1.09 o
  -7  -2   3          0.64         -0.04         1.34 o
  -6  -2   3         55.65         41.93         2.26 o
  -5  -2   3        270.29        325.12         9.82 o
  -4  -2   3          0.25          0.68         0.62 o
  -3  -2   3         51.09         53.00         2.86 o
  -2  -2   3       1193.43       1135.35        10.42 o
  -1  -2   3       3138.33       2964.48        78.90 o
   0  -2   3        640.00        767.95        12.44 o
   1  -2   3        193.25        221.90         3.05 o
   2  -2   3        974.33       1221.47        11.27 o
   3  -2   3         31.76         33.21         2.55 o
   4  -2   3         38.73         39.53         1.51 o
   5  -2   3          2.87          4.39         0.80 o
   6  -2   3          0.09          4.76         1.49 o
   7  -2   3         30.46         39.40         5.13 o
   8  -2   3         40.14         26.29         4.47 o
   9  -2   3         11.93         16.55         3.92 o
  10  -2   3         52.66         58.72         7.63 o
 -12  -1   3          0.01         -1.20         2.03 o
 -11  -1   3          2.04          7.61         3.16 o
 -10  -1   3         84.07         75.45         3.97 o
  -9  -1   3         45.29         34.58         2.57 o
  -8  -1   3          0.52         -0.53         0.84 o
  -7  -1   3         19.74         22.28         2.11 o
  -6  -1   3         22.21         28.06         1.85 o
  -5  -1   3        470.72        447.12        13.64 o
  -4  -1   3         30.28         60.61         3.86 o
  -3  -1   3        195.43        119.63         5.15 o
  -2  -1   3       6842.07       7362.21       119.30 o
  -1  -1   3        189.06        205.35         4.20 o
   0  -1   3        675.03        675.07         6.70 o
   1  -1   3        962.67       1002.79         7.40 o
   2  -1   3       1078.58       1125.66        10.37 o
   3  -1   3        641.64        585.86         7.60 o
   4  -1   3         51.36         45.70         3.10 o
   5  -1   3         23.20         33.03         2.33 o
   6  -1   3          9.41          6.99         3.81 o
   7  -1   3         56.61         73.64         6.02 o
   8  -1   3          3.37          6.46         3.05 o
   9  -1   3         16.20          6.47         2.77 o
  10  -1   3        112.75        118.14        10.57 o
 -12   0   3          1.99         -1.95         2.46 o
 -11   0   3          0.01         -2.38         2.77 o
 -10   0   3         61.54         56.14         4.32 o
  -9   0   3         73.41         73.60         3.67 o
  -8   0   3          0.80          0.46         0.86 o
  -7   0   3          2.03          3.30         1.17 o
  -6   0   3         30.44         25.33         2.28 o
  -5   0   3        467.38        500.18        15.30 o
  -4   0   3        842.78        730.23        18.49 o
  -3   0   3        623.29        734.47        16.64 o
  -2   0   3       7805.11       8225.29        66.47 o
  -1   0   3        459.17        372.20         4.22 o
   0   0   3        256.62        245.46         6.04 o
   1   0   3        425.96        392.85         4.80 o
   2   0   3        290.37        284.02         6.00 o
   3   0   3        475.78        470.86         8.27 o
   4   0   3          5.40          8.24         0.70 o
   5   0   3         28.13         27.21         1.10 o
   6   0   3        214.19        209.17         4.49 o
   7   0   3         13.37         13.33         1.92 o
   8   0   3          0.78          0.33         1.98 o
   9   0   3         14.03         18.51         4.36 o
  10   0   3         17.26         24.64         5.12 o
 -12   1   3          0.22         -0.88         3.06 o
 -11   1   3          0.05          4.77         2.72 o
 -10   1   3        124.36        128.99         6.71 o
  -9   1   3          9.19         13.27         2.62 o
  -8   1   3          0.07         -0.48         0.94 o
  -7   1   3         49.62         41.66         2.51 o
  -6   1   3          7.11          6.85         1.50 o
  -5   1   3         60.64         43.09         4.36 o
  -4   1   3        211.68        225.03         9.03 o
  -3   1   3         69.85         73.70         3.82 o
  -2   1   3      15291.79      16915.25       371.67 o
  -1   1   3         24.99         21.77         1.00 o
   0   1   3        118.49         94.48         2.64 o
   1   1   3        349.74        368.24         6.34 o
   2   1   3         33.15         39.04         2.16 o
   3   1   3        299.66        317.92         7.35 o
   4   1   3         99.96         94.33         4.00 o
   5   1   3          9.59          5.80         1.71 o
   6   1   3         23.58         12.01         1.76 o
   7   1   3         56.41         47.75         5.07 o
   8   1   3          8.81          6.26         2.87 o
   9   1   3         22.75         27.67         5.11 o
  10   1   3          0.24          3.19         3.02 o
 -11   2   3         12.68         13.76         3.89 o
 -10   2   3         10.90          8.28         4.14 o
  -9   2   3          0.11          1.49         0.91 o
  -8   2   3          0.53          1.27         0.98 o
  -7   2   3         10.96          9.70         1.92 o
  -6   2   3         18.51         16.22         2.10 o
  -5   2   3        143.97        156.48         8.26 o
  -4   2   3        219.82        161.77         7.59 o
  -3   2   3         27.82         11.78         0.94 o
  -2   2   3       1075.64       1178.02        20.69 o
  -1   2   3       1366.11       1282.80        17.51 o
   0   2   3        390.04        424.56        11.62 o
   1   2   3          4.04          2.31         0.60 o
   2   2   3        239.27        271.57         6.73 o
   3   2   3        596.73        702.63        12.67 o
   4   2   3         61.06         51.33         3.07 o
   5   2   3        331.52        335.98        12.57 o
   6   2   3         48.76         54.01         3.73 o
   7   2   3         16.60         17.73         2.40 o
   8   2   3          0.73          0.31         1.21 o
   9   2   3          0.91          1.55         1.99 o
  10   2   3          4.69          4.26         2.88 o
 -11   3   3          0.31         -0.95         1.72 o
 -10   3   3         35.79         29.55         4.06 o
  -9   3   3         11.24          7.89         2.26 o
  -8   3   3          9.28          9.25         1.88 o
  -7   3   3        223.85        232.06         8.37 o
  -6   3   3          3.39         -0.31         1.97 o
  -5   3   3         96.70         69.34         5.62 o
  -4   3   3          1.03          5.85         1.21 o
  -3   3   3          9.47         19.64         1.25 o
  -2   3   3          5.12          4.24         1.01 o
  -1   3   3        321.78        329.20         6.87 o
   0   3   3         42.03         53.42         3.92 o
   1   3   3       1528.95       1631.91        22.92 o
   2   3   3        425.80        353.65        10.60 o
   3   3   3         19.87         29.81         2.53 o
   4   3   3        112.96        111.38         4.71 o
   5   3   3        272.12        269.83        11.91 o
   6   3   3          0.53          0.68         1.24 o
   7   3   3          6.74         10.55         1.98 o
   8   3   3          7.47          7.55         2.39 o
   9   3   3         34.00         42.87         6.13 o
  10   3   3          0.40         -1.21         2.02 o
 -11   4   3          8.34          4.39         2.23 o
 -10   4   3          1.90          1.95         2.73 o
  -9   4   3          2.58          1.32         1.51 o
  -8   4   3         30.81         36.11         5.62 o
  -7   4   3        115.60        130.36         9.20 o
  -6   4   3        365.96        378.76        15.11 o
  -5   4   3         51.81         44.90         4.07 o
  -4   4   3          0.03          5.46         0.81 o
  -3   4   3         91.20         70.33         2.51 o
  -2   4   3        447.65        449.55        12.28 o
  -1   4   3        375.17        336.35        28.35 o
   0   4   3        622.37        722.03        13.88 o
   1   4   3        304.44        418.51         7.11 o
   2   4   3         39.12         31.41         1.30 o
   3   4   3         43.19         41.25         2.70 o
   4   4   3          0.50         -0.70         1.44 o
   5   4   3          0.02          0.62         1.57 o
   6   4   3          5.19          8.08         1.79 o
   7   4   3          2.39          1.85         1.16 o
   8   4   3          2.98          1.43         1.22 o
   9   4   3          0.08         -0.63         1.81 o
 -12   5   3          1.27         -3.12         3.12 o
 -11   5   3          4.08          4.49         3.28 o
 -10   5   3         10.60          8.55         3.48 o
  -9   5   3          9.79         14.56         3.93 o
  -8   5   3          4.05          8.46         3.41 o
  -7   5   3         14.47         12.02         3.14 o
  -6   5   3         47.98         42.19         2.99 o
  -5   5   3          9.06          9.47         1.44 o
  -4   5   3         14.67         14.40         1.36 o
  -3   5   3        273.30        268.02         7.36 o
  -2   5   3        164.52        189.70         5.74 o
  -1   5   3        118.01        150.02         5.35 o
   0   5   3         13.91         25.55         1.48 o
   1   5   3        165.05        156.36         4.04 o
   2   5   3         57.83         63.87         2.03 o
   3   5   3          1.38          2.76         1.82 o
   4   5   3          4.73          7.94         2.42 o
   5   5   3         13.60         15.76         3.14 o
   6   5   3          1.55          3.12         1.34 o
   7   5   3          5.08          3.15         1.44 o
   8   5   3          0.19         -1.68         1.95 o
   9   5   3          8.90          6.89         2.92 o
 -12   6   3          3.74          8.59         3.31 o
 -11   6   3         51.42         44.83         7.39 o
 -10   6   3         10.53         12.27         4.08 o
  -9   6   3          0.82         -3.22         3.22 o
  -8   6   3          1.62          2.28         4.12 o
  -7   6   3         19.32         16.17         2.18 o
  -6   6   3          2.70          2.08         1.20 o
  -5   6   3        354.86        373.61        11.13 o
  -4   6   3        118.48        114.77         3.83 o
  -3   6   3          2.64          2.29         0.77 o
  -2   6   3         74.89         93.21         5.45 o
  -1   6   3        537.50        485.26        10.52 o
   0   6   3        164.52        162.82         8.12 o
   1   6   3          1.96          0.54         0.63 o
   2   6   3         41.52         40.70         2.19 o
   3   6   3         35.73         20.83         3.65 o
   4   6   3          8.57          2.36         1.65 o
   5   6   3          0.52         -0.51         2.06 o
   6   6   3          1.01          0.05         1.28 o
   7   6   3          0.02          0.18         1.75 o
   8   6   3          1.04         -1.08         1.52 o
 -11   7   3          1.33         -1.08         2.49 o
 -10   7   3         46.28         63.46         8.15 o
  -9   7   3        100.32         81.95         8.79 o
  -8   7   3         19.99         18.41         2.59 o
  -7   7   3         63.51         53.47         3.82 o
  -6   7   3          0.06          0.04         1.82 o
  -5   7   3         31.95         41.45         3.14 o
  -4   7   3        354.42        392.05        10.52 o
  -3   7   3         14.84         13.53         1.82 o
  -2   7   3         10.99         13.34         1.84 o
  -1   7   3         30.70         29.35         1.41 o
   0   7   3          1.04          1.21         0.46 o
   1   7   3          9.63         13.19         2.08 o
   2   7   3         11.35          6.95         1.76 o
   3   7   3         94.04         93.88         5.51 o
   4   7   3          0.03         -2.40         2.40 o
   5   7   3         70.46         74.10         7.47 o
   6   7   3          1.67          0.98         1.20 o
   7   7   3          2.86          4.34         1.62 o
   8   7   3          2.61          0.92         2.07 o
 -10   8   3          0.19          1.34         2.35 o
  -9   8   3        135.76        142.28        11.75 o
  -8   8   3         10.48          5.94         1.70 o
  -7   8   3        107.03        113.70        15.53 o
  -6   8   3          5.32          4.22         1.38 o
  -5   8   3          5.41          6.87         1.25 o
  -4   8   3          0.90          0.32         1.09 o
  -3   8   3          4.12          4.33         1.88 o
  -2   8   3        105.19        119.16         5.37 o
  -1   8   3         93.63         76.88         4.25 o
   0   8   3         10.43         11.75         1.89 o
   1   8   3          4.88          2.61         3.05 o
   2   8   3         86.78         94.04         5.51 o
   3   8   3        114.19        106.53         6.12 o
   4   8   3         77.24         76.90         5.56 o
   5   8   3          9.15          7.16         2.33 o
   6   8   3          4.50         10.13         3.88 o
   7   8   3          1.53          0.01         2.21 o
 -10   9   3         25.76         20.27         5.25 o
  -9   9   3          2.05          9.98         4.23 o
  -8   9   3         62.20         62.13         7.70 o
  -7   9   3         88.40         92.15         5.52 o
  -6   9   3         14.21         12.80         2.24 o
  -5   9   3        268.31        275.28         7.26 o
  -4   9   3          1.62          2.45         0.93 o
  -3   9   3          8.72          7.67         1.76 o
  -2   9   3        731.30        690.85        15.15 o
  -1   9   3          4.01          5.06         2.84 o
   0   9   3        197.47        173.90        10.70 o
   1   9   3          1.61          2.58         1.67 o
   2   9   3         40.26         40.60         3.85 o
   3   9   3          1.97          5.84         1.96 o
   4   9   3         43.83         48.44         4.55 o
   5   9   3         17.21         23.14         3.32 o
   6   9   3         83.27         91.32         7.95 o
   7   9   3          0.12         -2.13         2.54 o
  -9  10   3          0.14         11.43         4.11 o
  -8  10   3         92.90         88.54         9.45 o
  -7  10   3          2.53          6.65         2.03 o
  -6  10   3          5.02          8.47         1.80 o
  -5  10   3         25.78         37.42         2.77 o
  -4  10   3         54.11         55.42         4.07 o
  -3  10   3          6.93         13.24         2.22 o
  -2  10   3        303.65        336.80        10.35 o
  -1  10   3         11.31          4.25         2.65 o
   0  10   3          0.77          3.83         2.22 o
   1  10   3         51.66         47.18         4.13 o
   2  10   3          2.76          1.89         1.83 o
   3  10   3          3.90          2.17         1.60 o
   4  10   3          5.88          5.72         1.91 o
   5  10   3         37.52         39.18         4.51 o
   6  10   3         59.21         84.62         9.56 o
  -9  11   3         11.32         15.65         4.84 o
  -8  11   3          0.00          2.05         3.03 o
  -7  11   3         16.63         18.35         2.75 o
  -6  11   3          1.97          0.92         1.39 o
  -5  11   3         44.89         46.17         3.83 o
  -4  11   3         15.00         20.14         2.66 o
  -3  11   3          0.58          0.72         2.23 o
  -2  11   3        152.51        179.46         7.83 o
  -1  11   3          1.32          0.63         1.20 o
   0  11   3         35.28         29.33         4.62 o
   1  11   3         20.91         19.11         2.74 o
   2  11   3          0.21          0.46         1.38 o
   3  11   3         27.79         32.28         4.45 o
   4  11   3         18.62         22.88         3.61 o
   5  11   3          0.02          0.96         2.07 o
  -8  12   3          5.93          7.67         3.47 o
  -7  12   3          3.92          3.65         2.93 o
  -6  12   3         17.71         13.61         4.05 o
  -5  12   3          0.26          1.85         2.06 o
  -4  12   3         14.32         12.99         3.73 o
  -3  12   3          6.07          7.89         3.41 o
  -2  12   3         38.39         36.68         3.63 o
  -1  12   3          1.23          2.30         2.58 o
   0  12   3         18.69         16.64         3.86 o
   1  12   3          9.76         19.14         4.48 o
   2  12   3          3.90          4.33         1.82 o
   3  12   3         15.43         21.88         6.89 o
   4  12   3          1.79          1.75         2.38 o
  -7  13   3          0.60         -3.28         3.28 o
  -6  13   3          7.67          3.00         2.66 o
  -5  13   3          0.37         -2.10         2.78 o
  -4  13   3         19.48         22.27         4.71 o
  -3  13   3         11.14          7.33         3.09 o
  -2  13   3         11.96         17.21         2.68 o
  -1  13   3         25.03         33.08         3.87 o
   0  13   3         51.13         55.93         4.84 o
   1  13   3          9.85         12.26         3.59 o
   2  13   3          8.47         14.08         4.13 o
   3  13   3          9.10         14.18         4.21 o
  -6  14   3         16.84         13.90         4.53 o
  -5  14   3          1.38          1.15         2.47 o
  -4  14   3          0.71          1.04         2.27 o
  -3  14   3          1.34         -2.60         2.60 o
  -2  14   3         36.82         47.62         6.83 o
  -1  14   3         19.18         35.33         6.19 o
   0  14   3          9.64         16.31         2.91 o
   1  14   3          7.61          5.98         2.09 o
   2  14   3          3.53         11.12         3.62 o
  -3  15   3        106.93        120.30        11.34 o
  -2  15   3         43.74         41.20         6.79 o
  -1  15   3         15.69         22.13         4.99 o
   0  15   3         50.55         57.32         7.83 o
  -1 -17   4          0.21         -2.27         2.27 o
  -3 -16   4          3.36          5.74         2.88 o
  -2 -16   4          4.28          5.79         2.54 o
  -1 -16   4          0.16         -0.84         1.69 o
   0 -16   4          0.09         -0.54         1.67 o
   1 -16   4         50.39         54.97         7.65 o
   2 -16   4          2.50          5.09         2.29 o
   3 -16   4         19.78         15.72         3.15 o
   4 -16   4         40.64         39.31         8.78 o
  -4 -15   4          6.25          8.73         3.53 o
  -3 -15   4         11.74         14.86         4.33 o
  -2 -15   4         18.01         16.65         4.04 o
  -1 -15   4        105.99        120.89         9.68 o
   0 -15   4         36.12         39.50         5.35 o
   1 -15   4         20.99         21.67         2.91 o
   2 -15   4          3.97          6.86         2.15 o
   3 -15   4          4.87          1.38         1.62 o
   4 -15   4          4.23          2.48         1.95 o
   5 -15   4          5.02          5.25         2.25 o
   6 -15   4         26.20         24.92         3.91 o
  -5 -14   4          0.09          3.39         3.11 o
  -4 -14   4         24.20         20.31         4.73 o
  -3 -14   4         22.84         24.84         5.03 o
  -2 -14   4         31.46         28.99         4.93 o
  -1 -14   4         30.51         30.72         4.91 o
   0 -14   4          1.38         -1.32         3.61 o
   1 -14   4         16.84         17.62         2.56 o
   2 -14   4          0.57         -0.81         1.54 o
   3 -14   4         19.33         30.25         3.82 o
   4 -14   4         25.51         29.96         3.85 o
   5 -14   4         43.23         40.16         4.43 o
   6 -14   4         12.75         18.47         3.32 o
   7 -14   4         23.09         24.00         3.56 o
  -6 -13   4          1.59         -0.72         2.48 o
  -5 -13   4          0.53          1.89         2.50 o
  -4 -13   4         19.18         19.90         4.12 o
  -3 -13   4         29.71         34.59         5.29 o
  -2 -13   4         18.10         22.52         4.21 o
  -1 -13   4         16.32         14.93         3.35 o
   0 -13   4          5.32          8.19         1.86 o
   1 -13   4         79.17         68.96         4.52 o
   2 -13   4          4.21          3.15         1.36 o
   3 -13   4          2.89          4.01         2.23 o
   4 -13   4         41.21         44.38         4.43 o
   5 -13   4          3.34          4.04         2.10 o
   6 -13   4          1.81         -0.47         1.72 o
   7 -13   4          0.68          1.68         1.68 o
   8 -13   4          4.31          0.13         2.79 o
  -7 -12   4          0.41         -0.67         2.65 o
  -6 -12   4         21.11         20.68         4.84 o
  -5 -12   4          1.28         -1.06         2.24 o
  -4 -12   4         57.56         48.54         6.20 o
  -3 -12   4         86.34         88.89         7.90 o
  -2 -12   4          0.11          0.43         1.83 o
  -1 -12   4         38.54         37.81         2.54 o
   0 -12   4          3.30          4.70         2.49 o
   1 -12   4        140.02        114.79         5.79 o
   2 -12   4        147.43        124.50         4.79 o
   3 -12   4         23.45         22.34         3.05 o
   4 -12   4         67.90         64.58         4.94 o
   5 -12   4          1.32          4.82         1.80 o
   6 -12   4         32.48         31.76         2.94 o
   7 -12   4         18.08         19.22         2.37 o
   8 -12   4         21.02         18.93         2.92 o
   9 -12   4          0.01         -2.17         2.17 o
  -8 -11   4         18.15         19.16         4.58 o
  -7 -11   4         24.30         29.37         5.82 o
  -6 -11   4         10.99         15.56         3.72 o
  -5 -11   4         17.47         17.44         4.13 o
  -4 -11   4        104.29        102.31         8.52 o
  -3 -11   4         91.59         83.23         7.37 o
  -2 -11   4        162.86        163.39         9.72 o
  -1 -11   4        398.32        416.88        11.24 o
   0 -11   4        176.28        199.26         5.28 o
   1 -11   4          1.96          7.53         0.95 o
   2 -11   4         12.41         12.98         1.56 o
   3 -11   4         17.47         17.50         1.97 o
   4 -11   4         44.09         44.33         2.83 o
   5 -11   4         20.56         22.61         2.61 o
   6 -11   4         33.09         30.57         3.27 o
   7 -11   4         50.11         43.91         4.09 o
   8 -11   4         62.34         53.59         4.74 o
   9 -11   4          8.34         10.24         2.61 o
  -9 -10   4          6.89         17.41         4.79 o
  -8 -10   4          0.75          2.30         2.73 o
  -7 -10   4          5.57          8.92         3.39 o
  -6 -10   4          0.14          0.96         2.69 o
  -5 -10   4        140.02        139.10        10.11 o
  -4 -10   4         21.70         19.64         3.86 o
  -3 -10   4          8.92         19.09         3.76 o
  -2 -10   4        320.15        280.51        12.53 o
  -1 -10   4         88.71         97.52         3.05 o
   0 -10   4         16.00         17.59         1.10 o
   1 -10   4        185.30        177.87         3.36 o
   2 -10   4        291.67        285.04         4.58 o
   3 -10   4          5.35          3.10         0.59 o
   4 -10   4        110.16        123.70         5.58 o
   5 -10   4        160.80        157.81         6.68 o
   6 -10   4          3.37          4.26         1.59 o
   7 -10   4         93.18         91.50         5.73 o
   8 -10   4         13.62         14.71         2.63 o
   9 -10   4          5.63          5.33         1.97 o
  10 -10   4          1.44         -0.28         2.32 o
  -9  -9   4         21.98         21.08         5.03 o
  -8  -9   4         18.52          9.04         3.31 o
  -7  -9   4         52.43         55.67         6.87 o
  -6  -9   4         30.84         35.06         3.25 o
  -5  -9   4          7.33          7.41         2.82 o
  -4  -9   4        171.48        181.01         6.93 o
  -3  -9   4         81.31         78.79         6.45 o
  -2  -9   4          3.13         -0.12         1.32 o
  -1  -9   4         21.47         20.11         4.39 o
   0  -9   4        131.02        138.73         3.75 o
   1  -9   4          0.06          1.02         0.63 o
   2  -9   4        447.43        439.14         5.88 o
   3  -9   4         22.55         14.47         1.00 o
   4  -9   4        710.95        726.07        12.19 o
   5  -9   4          6.89          6.81         4.16 o
   6  -9   4          3.85          5.65         1.50 o
   7  -9   4          9.34          6.91         2.68 o
   8  -9   4          0.16          2.65         3.37 o
   9  -9   4          1.18          2.81         1.59 o
  10  -9   4          5.83          4.85         2.99 o
 -10  -8   4         18.00          9.48         3.67 o
  -9  -8   4          6.27          2.55         2.17 o
  -8  -8   4          3.24          9.03         3.59 o
  -7  -8   4        151.84        156.34         7.68 o
  -6  -8   4         63.10         63.04         3.02 o
  -5  -8   4          0.00         -1.06         1.06 o
  -4  -8   4       1054.08       1029.17        18.56 o
  -3  -8   4          2.72          4.79         3.47 o
  -2  -8   4        333.58        312.02         6.97 o
  -1  -8   4          0.33          1.07         0.86 o
   0  -8   4        597.70        556.10        10.06 o
   1  -8   4          6.78          5.21         0.81 o
   2  -8   4        265.57        234.01         4.54 o
   3  -8   4        122.22        102.41         2.44 o
   4  -8   4       2223.63       2141.16        25.47 o
   5  -8   4          8.59         12.19         1.58 o
   6  -8   4         44.65         34.12         3.17 o
   7  -8   4          0.28         -0.66         1.54 o
   8  -8   4         26.14         29.80         3.51 o
   9  -8   4          1.06         -0.56         1.40 o
  10  -8   4          8.11          5.35         3.61 o
 -11  -7   4         14.71          6.39         3.00 o
 -10  -7   4          2.92          5.92         2.62 o
  -9  -7   4          3.08          2.39         2.33 o
  -8  -7   4         18.27         18.17         2.52 o
  -7  -7   4          1.75          0.81         0.80 o
  -6  -7   4         73.66         65.90         3.52 o
  -5  -7   4        140.85        133.83         5.51 o
  -4  -7   4         52.71         62.66         3.62 o
  -3  -7   4        137.82        163.06         5.72 o
  -2  -7   4         11.28          7.12         1.05 o
  -1  -7   4         97.32        119.34         3.66 o
   0  -7   4         42.33         48.75         1.62 o
   1  -7   4         19.27         24.16         1.25 o
   2  -7   4        260.05        246.61         4.12 o
   3  -7   4          0.01          0.22         0.96 o
   4  -7   4        358.53        373.46        10.62 o
   5  -7   4        156.22        140.25         4.79 o
   6  -7   4          2.05          0.76         3.55 o
   7  -7   4         19.43         21.01         6.08 o
   8  -7   4         10.12          6.76         1.98 o
   9  -7   4          3.35          1.84         1.55 o
  10  -7   4          0.09         -1.10         1.55 o
 -11  -6   4          4.09          7.48         3.37 o
 -10  -6   4          3.01          3.07         1.95 o
  -9  -6   4         25.59         23.92         3.06 o
  -8  -6   4        289.58        293.90        11.56 o
  -7  -6   4          4.55          5.14         1.30 o
  -6  -6   4        158.01        125.07         4.87 o
  -5  -6   4          1.22          1.72         0.69 o
  -4  -6   4         57.84         44.48         2.90 o
  -3  -6   4          0.81          3.50         1.50 o
  -2  -6   4         50.58         44.96         1.72 o
  -1  -6   4        254.53        278.40         5.55 o
   0  -6   4        917.74        973.80        20.54 o
   1  -6   4         29.09         27.67         1.65 o
   2  -6   4        240.24        243.02         3.88 o
   3  -6   4         20.61         18.14         1.46 o
   4  -6   4          1.80          0.49         0.62 o
   5  -6   4        143.94        141.08         4.76 o
   6  -6   4        245.30        248.71        10.80 o
   7  -6   4        312.06        280.89         9.68 o
   8  -6   4          2.30          3.46         1.69 o
   9  -6   4         16.61         17.09         4.81 o
  10  -6   4          4.14          8.31         3.89 o
 -11  -5   4          0.19          2.63         1.70 o
 -10  -5   4          1.76          2.44         2.48 o
  -9  -5   4         51.29         59.32         5.46 o
  -8  -5   4         25.88         20.32         1.98 o
  -7  -5   4         15.97         20.33         1.84 o
  -6  -5   4         44.72         38.00         2.32 o
  -5  -5   4        380.47        425.29         7.77 o
  -4  -5   4         79.72         77.00         4.83 o
  -3  -5   4        470.99        587.64         8.46 o
  -2  -5   4        338.14        374.09         5.07 o
  -1  -5   4       3540.15       3937.30        39.35 o
   0  -5   4          0.21          2.44         0.41 o
   1  -5   4         19.41         33.50         1.85 o
   2  -5   4          0.44          0.81         0.31 o
   3  -5   4         10.52          8.29         0.78 o
   4  -5   4        528.83        614.73        10.19 o
   5  -5   4          4.86          4.17         1.39 o
   6  -5   4        276.95        273.91        19.48 o
   7  -5   4        152.29        120.87         6.11 o
   8  -5   4         64.51         66.84         4.90 o
   9  -5   4          1.39         -2.42         2.57 o
  10  -5   4         10.74          9.27         3.63 o
 -11  -4   4          4.98          5.48         1.77 o
 -10  -4   4          0.98          0.57         1.52 o
  -9  -4   4          0.96          0.16         0.90 o
  -8  -4   4          2.65          1.15         1.02 o
  -7  -4   4        184.73        181.46         5.36 o
  -6  -4   4         10.66          9.31         1.21 o
  -5  -4   4          3.41          0.96         0.77 o
  -4  -4   4        441.04        498.17        12.23 o
  -3  -4   4        348.16        408.54         6.89 o
  -2  -4   4        215.14        181.44         4.63 o
  -1  -4   4         26.21         22.36         1.55 o
   0  -4   4         35.26         19.31         1.20 o
   1  -4   4         98.17         82.81         2.34 o
   2  -4   4        328.37        367.25         5.59 o
   3  -4   4         88.77         87.18         3.60 o
   4  -4   4          7.63         14.94         1.92 o
   5  -4   4        403.08        361.08        10.99 o
   6  -4   4         67.16         68.54         3.52 o
   7  -4   4         15.14         13.94         2.89 o
   8  -4   4          3.00          6.04         2.26 o
   9  -4   4          0.10          4.31         2.91 o
  10  -4   4          4.29         12.61         3.97 o
 -12  -3   4          2.10         -1.62         2.23 o
 -11  -3   4          0.12         -2.52         2.52 o
 -10  -3   4          4.00          0.21         1.21 o
  -9  -3   4          2.54          2.58         1.28 o
  -8  -3   4          0.28         -0.13         1.29 o
  -7  -3   4          0.07          1.28         0.87 o
  -6  -3   4         78.20         74.84         3.14 o
  -5  -3   4        433.03        459.80        10.42 o
  -4  -3   4         20.01         19.63         1.43 o
  -3  -3   4        103.51         92.94         2.99 o
  -2  -3   4        113.48        127.37         4.77 o
  -1  -3   4         52.93         32.89         1.70 o
   0  -3   4       1129.42       1317.03        16.39 o
   1  -3   4        181.98        213.00         3.63 o
   2  -3   4        872.59        919.93        11.14 o
   3  -3   4         40.92         61.92         2.12 o
   4  -3   4        154.20        143.84         3.33 o
   5  -3   4         30.64         33.63         2.30 o
   6  -3   4        172.23        173.24         5.55 o
   7  -3   4          7.52          4.81         2.15 o
   8  -3   4         85.55         86.33         8.15 o
   9  -3   4         13.69          9.88         3.61 o
  10  -3   4         39.54         46.03         6.75 o
 -12  -2   4          6.69          6.23         2.90 o
 -11  -2   4          0.04         -0.05         1.82 o
 -10  -2   4         18.06         17.29         2.07 o
  -9  -2   4          0.01          0.94         0.99 o
  -8  -2   4        112.84        120.48         4.55 o
  -7  -2   4         63.15         74.71         3.35 o
  -6  -2   4         62.42         65.43         2.95 o
  -5  -2   4        131.12        130.71         4.67 o
  -4  -2   4         99.69        117.92         3.29 o
  -3  -2   4        174.92        201.59         4.19 o
  -2  -2   4          0.19         13.76         0.92 o
  -1  -2   4         22.72         14.37         1.15 o
   0  -2   4       1066.93       1013.88        15.28 o
   1  -2   4        304.70        397.97         4.65 o
   2  -2   4       1692.98       1748.99        15.89 o
   3  -2   4         24.14         48.15         1.46 o
   4  -2   4          0.04          3.16         2.80 o
   5  -2   4          4.65          7.53         2.49 o
   6  -2   4         35.85         35.82         6.28 o
   7  -2   4          0.49          4.58         2.50 o
   8  -2   4          5.32          6.98         2.70 o
   9  -2   4          6.53          0.50         2.42 o
  10  -2   4         17.05         15.64         4.46 o
 -11  -1   4          0.00          2.19         2.55 o
 -10  -1   4        121.02        131.84         5.34 o
  -9  -1   4          0.04          0.35         0.87 o
  -8  -1   4         46.11         32.35         2.37 o
  -7  -1   4          3.62          3.27         1.05 o
  -6  -1   4         45.98         42.58         2.96 o
  -5  -1   4         11.04         24.19         2.78 o
  -4  -1   4        167.82        152.48         6.85 o
  -3  -1   4        472.21        386.03        10.97 o
  -2  -1   4       4998.21       4953.78        50.64 o
  -1  -1   4        573.36        614.70         9.27 o
   0  -1   4        811.61        880.86        16.42 o
   1  -1   4       2512.44       2764.18        23.62 o
   2  -1   4        277.49        352.56         5.65 o
   3  -1   4         25.87         36.91         1.61 o
   4  -1   4         18.74         10.72         1.05 o
   5  -1   4         35.38         29.40         2.59 o
   6  -1   4          0.01          0.98         0.93 o
   7  -1   4         26.26         14.33         3.65 o
   8  -1   4         14.50         13.46         3.60 o
   9  -1   4         16.70         17.56         4.34 o
  10  -1   4          6.39         10.60         3.86 o
 -11   0   4          8.47         14.93         2.61 o
 -10   0   4        136.14        138.88         5.49 o
  -9   0   4         16.05         15.14         2.46 o
  -8   0   4          0.40          0.51         1.31 o
  -7   0   4          0.71          0.75         1.14 o
  -6   0   4         63.15         65.10         3.74 o
  -5   0   4         66.70         57.85         3.34 o
  -4   0   4         87.81        115.83         4.34 o
  -3   0   4         15.95          4.30         0.92 o
  -2   0   4       2888.44       3220.77        27.69 o
  -1   0   4        141.53        181.88         3.04 o
   0   0   4        395.55        356.64         6.55 o
   1   0   4        578.36        600.57         7.25 o
   2   0   4        113.03        115.56         2.25 o
   3   0   4         27.38         39.63         2.12 o
   4   0   4        688.09        716.08        13.26 o
   5   0   4        639.66        599.70        15.28 o
   6   0   4        160.22        138.55         7.48 o
   7   0   4         18.29         13.12         2.96 o
   8   0   4          3.83          1.71         1.72 o
   9   0   4          0.07          5.86         2.91 o
  10   0   4          1.71          7.33         3.48 o
 -11   1   4          7.10          2.82         1.92 o
 -10   1   4        246.67        234.93         9.35 o
  -9   1   4          7.73          2.99         1.37 o
  -8   1   4         55.64         62.97         3.31 o
  -7   1   4        141.23        144.33         5.12 o
  -6   1   4         28.88         22.66         3.71 o
  -5   1   4        177.11        185.68         9.15 o
  -4   1   4       1127.71       1236.58        18.83 o
  -3   1   4       2309.19       2100.88        48.73 o
  -2   1   4       1670.48       1740.56        18.02 o
  -1   1   4       1494.84       1626.19        17.79 o
   0   1   4        267.08        337.50         8.16 o
   1   1   4        171.72        197.39         3.63 o
   2   1   4          8.95          6.32         1.08 o
   3   1   4          3.94          3.68         0.96 o
   4   1   4       1171.28       1103.65        21.06 o
   5   1   4        176.25        146.28         5.76 o
   6   1   4         33.98         39.57         4.19 o
   7   1   4         10.59          8.38         1.78 o
   8   1   4          7.26          8.85         3.24 o
   9   1   4          4.70          8.92         3.23 o
 -11   2   4          0.08         -1.61         2.40 o
 -10   2   4         56.48         59.41         6.47 o
  -9   2   4          1.40          0.91         0.94 o
  -8   2   4         58.65         41.68         5.78 o
  -7   2   4        165.45        183.17        10.72 o
  -6   2   4         40.90         36.46         4.56 o
  -5   2   4        193.31        201.71         5.06 o
  -4   2   4        193.78        245.50         5.21 o
  -3   2   4          5.63          1.96         1.39 o
  -2   2   4          7.18         18.93         1.48 o
  -1   2   4         23.35         10.30         1.52 o
   0   2   4         22.83         20.63         2.59 o
   1   2   4         39.24         20.29         1.87 o
   2   2   4         31.23         52.55         2.44 o
   3   2   4          5.33         -0.77         1.05 o
   4   2   4        389.30        393.71         9.63 o
   5   2   4          1.29          0.49         2.00 o
   6   2   4          1.99          3.52         1.93 o
   7   2   4         17.78         10.67         2.01 o
   8   2   4          2.76          1.89         1.95 o
   9   2   4          5.50          6.21         3.36 o
 -12   3   4         12.47         15.62         4.05 o
 -11   3   4          0.65          0.38         1.80 o
 -10   3   4         28.73         23.93         4.59 o
  -9   3   4          1.23          0.77         1.87 o
  -8   3   4         36.02         40.81         5.76 o
  -7   3   4          0.01          2.13         1.96 o
  -6   3   4          1.01          5.37         2.25 o
  -5   3   4        687.78        710.32        12.25 o
  -4   3   4        317.32        250.43         5.01 o
  -3   3   4        395.77        430.33         9.19 o
  -2   3   4        461.61        376.99        15.54 o
  -1   3   4         39.86         36.74         2.17 o
   0   3   4        717.98        624.90        16.91 o
   1   3   4       1421.44       1524.66        22.25 o
   2   3   4        428.99        395.93         7.51 o
   3   3   4         90.31         72.77         3.73 o
   4   3   4         19.92         15.90         1.96 o
   5   3   4         49.98         49.55         5.06 o
   6   3   4         56.96         58.24         5.89 o
   7   3   4         20.10         18.12         2.62 o
   8   3   4          0.66         -1.10         1.50 o
   9   3   4         13.98         18.57         4.36 o
 -12   4   4         11.67         11.28         3.53 o
 -11   4   4          0.20         -2.09         2.35 o
 -10   4   4         21.88         34.10         5.96 o
  -9   4   4          9.64          7.90         3.61 o
  -8   4   4        182.92        190.13        12.10 o
  -7   4   4         45.87         52.68         3.25 o
  -6   4   4          0.67          0.09         0.79 o
  -5   4   4          6.44         12.02         1.46 o
  -4   4   4        139.72        152.89         4.04 o
  -3   4   4          0.85          0.12         0.87 o
  -2   4   4          8.55          5.37         1.19 o
  -1   4   4          4.43          3.41         0.95 o
   0   4   4         90.72         77.09         4.00 o
   1   4   4          1.31          2.37         0.94 o
   2   4   4         37.07         19.93         1.76 o
   3   4   4          0.53          1.05         0.85 o
   4   4   4         38.41         38.08         3.01 o
   5   4   4          1.78          0.01         1.56 o
   6   4   4          9.23          6.52         2.63 o
   7   4   4         10.50         15.16         4.83 o
   8   4   4          4.47          8.35         2.12 o
   9   4   4          0.35          6.39         2.87 o
 -12   5   4          0.06         -3.44         3.44 o
 -11   5   4          8.19         11.73         4.18 o
 -10   5   4          5.39         12.47         3.90 o
  -9   5   4          0.02          0.30         2.39 o
  -8   5   4         15.01         21.40         4.36 o
  -7   5   4          3.66         12.22         1.77 o
  -6   5   4         10.83         17.06         1.89 o
  -5   5   4         37.65         53.68         6.30 o
  -4   5   4         36.62         39.79         2.16 o
  -3   5   4          8.83          4.25         1.62 o
  -2   5   4        266.00        275.60         7.65 o
  -1   5   4         58.56         39.37         2.62 o
   0   5   4          7.24         10.58         1.55 o
   1   5   4        189.67        170.27         6.61 o
   2   5   4         26.70         26.07         1.73 o
   3   5   4         15.78          7.94         1.23 o
   4   5   4         30.28         28.34         4.31 o
   5   5   4          2.40          5.96         2.38 o
   6   5   4          0.00         -2.98         2.98 o
   7   5   4         15.47         18.22         3.83 o
   8   5   4          0.22         -0.02         2.63 o
   9   5   4          0.96         -1.57         2.06 o
 -11   6   4          6.95          6.12         3.54 o
 -10   6   4          0.20         -2.65         3.52 o
  -9   6   4          0.30          5.45         3.30 o
  -8   6   4          7.19          6.49         3.18 o
  -7   6   4         33.07         43.89         3.25 o
  -6   6   4         25.57         24.68         2.38 o
  -5   6   4        129.94        133.20         4.38 o
  -4   6   4         24.44         35.41         2.90 o
  -3   6   4         26.74         34.15         2.68 o
  -2   6   4        215.82        224.21         7.00 o
  -1   6   4         19.17         18.80         2.04 o
   0   6   4          1.74          2.31         1.24 o
   1   6   4        101.85         91.11         4.66 o
   2   6   4         70.91         62.87         3.63 o
   3   6   4        249.65        219.81         8.47 o
   4   6   4          8.37          6.85         1.81 o
   5   6   4          0.34          0.74         2.09 o
   6   6   4         16.08         17.61         4.07 o
   7   6   4         21.97         26.34         3.43 o
   8   6   4          9.66         11.85         2.53 o
 -11   7   4          8.78          7.49         3.92 o
 -10   7   4          0.27         -2.42         3.35 o
  -9   7   4         22.14         24.88         5.22 o
  -8   7   4         12.08         14.01         4.19 o
  -7   7   4        185.69        182.88         7.06 o
  -6   7   4          1.98          1.82         1.20 o
  -5   7   4       1370.50       1319.21        31.43 o
  -4   7   4        135.59        113.88         5.33 o
  -3   7   4        504.91        492.04        11.63 o
  -2   7   4          0.00          0.36         1.06 o
  -1   7   4         76.38         76.74         2.71 o
   0   7   4         17.57         15.58         2.44 o
   1   7   4         75.49         77.67         3.16 o
   2   7   4        151.55        148.24         9.24 o
   3   7   4          0.27         -1.40         1.63 o
   4   7   4         18.68         19.75         2.95 o
   5   7   4         31.73         40.40         4.18 o
   6   7   4          2.09         -0.10         2.57 o
   7   7   4          9.15          7.15         3.04 o
   8   7   4          0.08         -2.60         2.60 o
 -10   8   4         16.43         11.26         4.19 o
  -9   8   4         61.31         58.92         7.93 o
  -8   8   4          7.22         11.61         3.89 o
  -7   8   4         34.46         35.09         4.44 o
  -6   8   4         75.47         75.52         4.61 o
  -5   8   4          6.65         13.93         2.26 o
  -4   8   4         37.65         35.86         3.20 o
  -3   8   4         47.05         40.15         3.24 o
  -2   8   4         19.00         18.43         2.37 o
  -1   8   4         30.58         22.55         2.55 o
   0   8   4         54.46         45.21         5.16 o
   1   8   4         18.60         19.12         2.63 o
   2   8   4         97.79         80.09        11.88 o
   3   8   4          3.92          1.79         1.35 o
   4   8   4          2.57          2.79         2.05 o
   5   8   4         24.26         28.11         3.81 o
   6   8   4          9.63         14.10         2.95 o
   7   8   4          0.31         -3.93         3.93 o
 -10   9   4        162.93        166.28        13.80 o
  -9   9   4         54.78         64.17         8.37 o
  -8   9   4          9.07         12.28         4.04 o
  -7   9   4        161.86        173.74         7.48 o
  -6   9   4         81.91         78.87         4.90 o
  -5   9   4        124.70        124.20         6.17 o
  -4   9   4         91.76         83.07         4.90 o
  -3   9   4        173.63        169.82         7.00 o
  -2   9   4       1101.19       1160.93        21.80 o
  -1   9   4          0.18          1.17         1.20 o
   0   9   4         58.50         66.80         6.43 o
   1   9   4        133.03        140.24         9.76 o
   2   9   4         47.19         36.10         3.76 o
   3   9   4          1.12         -0.79         1.84 o
   4   9   4          4.80          8.50         2.22 o
   5   9   4          0.00          1.20         1.68 o
   6   9   4         12.00         17.31         3.34 o
  -9  10   4          5.12         -0.88         2.57 o
  -8  10   4          0.26          1.16         2.56 o
  -7  10   4          5.36          5.61         3.45 o
  -6  10   4          8.28          5.44         2.73 o
  -5  10   4          0.76          1.25         1.38 o
  -4  10   4         41.68         34.68         3.29 o
  -3  10   4         31.29         33.65         3.26 o
  -2  10   4        496.54        509.31        14.64 o
  -1  10   4         33.33         31.70         3.21 o
   0  10   4          2.11         -2.17         2.28 o
   1  10   4         32.24         27.77         4.65 o
   2  10   4          2.04         -0.21         1.50 o
   3  10   4          5.09          9.17         2.53 o
   4  10   4          6.86          9.14         3.40 o
   5  10   4         50.26         63.22         5.92 o
  -9  11   4          0.02          7.30         4.07 o
  -8  11   4         66.46         83.90         9.51 o
  -7  11   4          8.20         11.29         4.01 o
  -6  11   4          0.00         -2.10         2.10 o
  -5  11   4          9.94          9.13         2.14 o
  -4  11   4         15.79         17.99         7.63 o
  -3  11   4         32.33         29.81         3.38 o
  -2  11   4          7.57          4.74         1.66 o
  -1  11   4         63.74         62.23         4.67 o
   0  11   4         71.45         76.69         5.32 o
   1  11   4          1.19          4.53         2.83 o
   2  11   4          2.87          2.99         2.42 o
   3  11   4          1.06         -1.34         1.71 o
   4  11   4          5.95          4.55         2.07 o
  -8  12   4         14.35         14.78         4.70 o
  -7  12   4         46.84         60.28         7.88 o
  -6  12   4         17.28         23.59         4.99 o
  -5  12   4          1.09         -1.41         2.26 o
  -4  12   4         41.85         46.28         4.18 o
  -3  12   4          0.06          0.41         2.09 o
  -2  12   4         41.70         42.66         4.08 o
  -1  12   4          0.07          0.07         1.65 o
   0  12   4          0.02         -0.87         2.25 o
   1  12   4          0.68         -0.87         2.16 o
   2  12   4         14.25         18.28         4.51 o
   3  12   4          0.08         -3.39         3.39 o
  -7  13   4          0.24          3.04         3.15 o
  -6  13   4          0.86          6.25         3.52 o
  -5  13   4         28.32         30.24         5.79 o
  -4  13   4          0.81         -1.49         2.25 o
  -3  13   4         11.14          8.33         3.60 o
  -2  13   4          4.55          5.11         1.57 o
  -1  13   4          4.21          3.69         2.61 o
   0  13   4          3.71          2.22         1.57 o
   1  13   4         57.36         74.44         5.79 o
   2  13   4         26.44         30.22         5.60 o
  -5  14   4         12.61         16.01         4.37 o
  -4  14   4          2.00         -0.02         2.24 o
  -3  14   4          1.07          3.99         2.94 o
  -2  14   4         51.67         55.90         7.38 o
  -1  14   4          0.04          2.27         1.58 o
   0  14   4         19.03         22.17         3.40 o
   1  14   4          3.32         -0.62         2.50 o
  -2 -17   5          0.08         -2.30         2.73 o
  -1 -17   5         34.55         21.66         4.38 o
  -3 -16   5          9.04          7.44         2.97 o
  -2 -16   5          4.04          1.64         1.98 o
  -1 -16   5          7.76          5.51         2.41 o
   0 -16   5          3.65          2.13         1.92 o
   1 -16   5         29.23         30.35         4.00 o
   2 -16   5         18.20         15.01         3.07 o
   3 -16   5          6.89         13.20         3.62 o
   4 -16   5          7.96          6.45         2.31 o
  -4 -15   5          5.10          5.55         2.67 o
  -3 -15   5          2.13          3.94         2.65 o
  -2 -15   5         80.50         85.21         8.38 o
  -1 -15   5          0.22          0.36         1.95 o
   0 -15   5          2.01          3.74         1.54 o
   1 -15   5          1.82         -0.26         2.66 o
   2 -15   5          1.66          0.33         1.55 o
   3 -15   5         33.04         29.42         3.98 o
   4 -15   5         15.72         18.25         3.32 o
   5 -15   5          5.97          6.40         4.13 o
   6 -15   5         16.70         19.69         3.39 o
  -6 -14   5          0.29         -1.70         2.26 o
  -5 -14   5         11.84          9.22         3.40 o
  -4 -14   5          1.24          4.11         3.15 o
  -3 -14   5         43.46         44.22         6.08 o
  -2 -14   5          9.55          9.15         3.05 o
  -1 -14   5          1.17          5.08         2.57 o
   0 -14   5         13.68         14.13         2.32 o
   1 -14   5         14.63         15.96         2.79 o
   2 -14   5         39.97         38.68         4.34 o
   3 -14   5          1.28          0.58         1.40 o
   4 -14   5          0.16          1.05         1.70 o
   5 -14   5         19.24         19.74         4.99 o
   6 -14   5          0.21          2.28         1.82 o
   7 -14   5          0.22         -0.36         1.56 o
  -6 -13   5         16.35         21.52         5.07 o
  -5 -13   5          0.36          2.33         2.14 o
  -4 -13   5          0.01         -0.39         1.93 o
  -3 -13   5         50.38         48.08         6.06 o
  -2 -13   5         18.61         19.54         3.77 o
  -1 -13   5         90.23         88.75         5.38 o
   0 -13   5         35.61         39.35         3.48 o
   1 -13   5         25.85         29.10         3.91 o
   2 -13   5          9.88         13.71         3.73 o
   3 -13   5         74.30         80.50         5.66 o
   4 -13   5         81.73         89.90         6.08 o
   5 -13   5          0.28          0.91         1.65 o
   6 -13   5          7.07          5.46         5.51 o
   7 -13   5          2.30          0.05         1.66 o
   8 -13   5          8.19         10.22         3.45 o
  -7 -12   5         13.49         22.22         5.25 o
  -6 -12   5         17.13         16.68         4.08 o
  -5 -12   5          0.89          1.80         2.47 o
  -4 -12   5         19.21         16.50         3.65 o
  -3 -12   5          8.29          4.66         2.20 o
  -2 -12   5        150.49        139.84         9.48 o
  -1 -12   5         20.34         17.93         3.32 o
   0 -12   5        462.35        443.16        11.72 o
   1 -12   5        348.19        308.65         9.30 o
   2 -12   5        170.74        160.13         6.51 o
   3 -12   5          4.76          3.80         2.11 o
   4 -12   5         59.74         59.81         4.74 o
   5 -12   5          6.50          2.01         1.45 o
   6 -12   5          0.00          0.49         2.40 o
   7 -12   5          2.19          0.18         1.48 o
   8 -12   5          5.45          6.99         2.63 o
   9 -12   5          2.21          3.73         2.45 o
  -8 -11   5          0.37         -0.97         1.97 o
  -7 -11   5          3.49         -2.29         2.97 o
  -6 -11   5         83.20        108.78         9.70 o
  -5 -11   5         27.20         32.07         5.29 o
  -4 -11   5          4.04          8.38         2.95 o
  -3 -11   5          0.72          2.73         1.97 o
  -2 -11   5        131.99        123.06         8.36 o
  -1 -11   5          0.59          1.15         0.68 o
   0 -11   5         29.99         18.20         1.40 o
   1 -11   5        134.56        114.69         5.15 o
   2 -11   5         70.61         63.66         2.11 o
   3 -11   5         20.19         23.00         1.62 o
   4 -11   5         55.54         53.84         3.74 o
   5 -11   5         15.27         17.60         2.36 o
   6 -11   5         13.97         16.82         4.63 o
   7 -11   5          0.93          1.51         2.28 o
   8 -11   5         52.56         53.69         4.80 o
   9 -11   5          1.27          1.48         2.27 o
  -9 -10   5          6.09          2.56         2.64 o
  -8 -10   5          3.56          2.29         3.13 o
  -7 -10   5          0.65         -0.28         2.58 o
  -6 -10   5          1.47          2.45         1.58 o
  -5 -10   5          3.76          7.24         3.85 o
  -4 -10   5        471.73        499.81        16.07 o
  -3 -10   5          2.14          0.11         1.69 o
  -2 -10   5        119.32        115.09         5.41 o
  -1 -10   5          3.52          7.17         1.67 o
   0 -10   5        965.57        969.35        13.51 o
   1 -10   5         25.41         27.48         1.31 o
   2 -10   5        140.27        146.46         3.21 o
   3 -10   5         14.43         15.79         1.50 o
   4 -10   5        375.86        408.31        12.04 o
   5 -10   5          7.72          9.80         2.09 o
   6 -10   5         60.99         63.23         4.57 o
   7 -10   5         33.73         38.15         3.83 o
   8 -10   5         59.63         62.82         5.16 o
   9 -10   5         20.71         15.18         2.86 o
 -10  -9   5          6.17          8.92         3.73 o
  -9  -9   5          3.74          6.76         3.22 o
  -8  -9   5         10.02         10.74         3.52 o
  -7  -9   5          3.37          3.53         1.25 o
  -6  -9   5         22.14         23.48         2.78 o
  -5  -9   5         12.58         11.28         1.92 o
  -4  -9   5       1132.11       1116.34        20.48 o
  -3  -9   5          0.16         -0.90         1.76 o
  -2  -9   5         54.82         55.17         5.92 o
  -1  -9   5        117.53        115.25        10.60 o
   0  -9   5        121.18        116.02         3.64 o
   1  -9   5        109.06        100.02         2.88 o
   2  -9   5         12.63         12.93         1.00 o
   3  -9   5         15.73         14.71         0.95 o
   4  -9   5        431.92        420.47         8.59 o
   5  -9   5          4.27          4.15         1.27 o
   6  -9   5         11.05          6.59         1.70 o
   7  -9   5         98.62        112.81         6.26 o
   8  -9   5         68.74         68.16         5.22 o
   9  -9   5          0.05          2.93         1.65 o
 -10  -8   5          0.03          5.48         3.45 o
  -9  -8   5          1.40          2.46         2.23 o
  -8  -8   5         49.95         45.97         5.56 o
  -7  -8   5         28.47         22.59         2.73 o
  -6  -8   5         12.73         16.70         2.29 o
  -5  -8   5          3.51          3.23         1.38 o
  -4  -8   5        218.10        239.76        10.84 o
  -3  -8   5         23.13         22.30         2.32 o
  -2  -8   5        156.18        141.05         4.40 o
  -1  -8   5        105.90        146.59         8.13 o
   0  -8   5        197.66        222.39         3.81 o
   1  -8   5         44.35         33.73         1.61 o
   2  -8   5         41.77         37.25         1.58 o
   3  -8   5         34.03         32.35         2.04 o
   4  -8   5        249.97        253.61         6.33 o
   5  -8   5        142.91        145.60         5.04 o
   6  -8   5          0.38         -0.20         1.05 o
   7  -8   5          3.37          8.90         2.11 o
   8  -8   5         56.46         58.03         4.79 o
   9  -8   5          0.45          1.01         1.31 o
 -11  -7   5          0.41         -2.50         2.50 o
 -10  -7   5         12.22         16.70         4.22 o
  -9  -7   5         18.82         26.08         4.87 o
  -8  -7   5         72.36         88.43         5.16 o
  -7  -7   5         22.84         24.83         2.78 o
  -6  -7   5         21.31         25.96         3.83 o
  -5  -7   5         82.69         71.89         4.13 o
  -4  -7   5        123.28        140.57         8.42 o
  -3  -7   5        265.76        268.70         5.64 o
  -2  -7   5          1.24          1.97         0.36 o
  -1  -7   5       1502.62       1726.40        30.94 o
   0  -7   5        237.32        214.02         4.16 o
   1  -7   5        117.30        140.36         4.23 o
   2  -7   5         31.40         28.68         1.30 o
   3  -7   5          1.60          1.45         0.80 o
   4  -7   5        199.58        195.57         5.45 o
   5  -7   5         39.34         45.49         2.77 o
   6  -7   5          3.93          3.00         1.36 o
   7  -7   5         24.60         32.91         3.37 o
   8  -7   5         10.62          9.27         4.57 o
   9  -7   5          1.40          6.41         2.10 o
 -11  -6   5          2.26          1.16         2.07 o
 -10  -6   5          3.41          6.08         3.00 o
  -9  -6   5          1.70          5.02         5.35 o
  -8  -6   5         48.66         28.13         2.96 o
  -7  -6   5         99.57        108.14         5.60 o
  -6  -6   5          9.77         11.35         1.82 o
  -5  -6   5         58.50         49.63         5.91 o
  -4  -6   5         10.52         11.57         1.67 o
  -3  -6   5        206.67        210.45         3.93 o
  -2  -6   5        382.95        448.23         7.02 o
  -1  -6   5          1.37          4.82         0.84 o
   0  -6   5        949.24        971.31        11.72 o
   1  -6   5        611.95        648.17        10.88 o
   2  -6   5         64.90         60.31         2.04 o
   3  -6   5         14.45         13.11         0.84 o
   4  -6   5          1.58          1.30         0.67 o
   5  -6   5          5.48          5.18         0.81 o
   6  -6   5          1.66          1.15         1.12 o
   7  -6   5          0.47          1.40         1.39 o
   8  -6   5         17.57         12.48         2.31 o
   9  -6   5         32.96         31.71         5.54 o
 -11  -5   5          0.61          5.61         2.72 o
 -10  -5   5         14.54         23.79         4.71 o
  -9  -5   5          8.50          4.66         1.43 o
  -8  -5   5         14.15         20.32         2.49 o
  -7  -5   5          1.16          2.77         1.25 o
  -6  -5   5         73.60         82.51         4.34 o
  -5  -5   5          0.09          6.12         1.35 o
  -4  -5   5       1247.86       1109.78        18.48 o
  -3  -5   5          4.76          5.93         0.93 o
  -2  -5   5        466.35        496.47        15.25 o
  -1  -5   5        443.32        453.66         8.44 o
   0  -5   5         58.93         57.68         2.23 o
   1  -5   5        295.93        338.69         6.24 o
   2  -5   5        511.20        564.07        10.87 o
   3  -5   5         55.99         67.98         3.61 o
   4  -5   5        144.30        126.35         3.67 o
   5  -5   5         74.50         66.54         4.14 o
   6  -5   5         13.65         16.44         1.84 o
   7  -5   5         92.98         94.17         5.44 o
   8  -5   5         22.05          9.80         3.39 o
   9  -5   5          5.57         12.11         4.17 o
 -11  -4   5          7.90          7.59         2.88 o
 -10  -4   5          0.11         -0.85         1.79 o
  -9  -4   5         71.05         81.12         4.88 o
  -8  -4   5         16.00         16.10         3.66 o
  -7  -4   5          1.96          2.71         1.33 o
  -6  -4   5         98.38         96.97         4.62 o
  -5  -4   5          2.27          4.31         1.11 o
  -4  -4   5         55.06         57.49         4.29 o
  -3  -4   5        499.02        533.40         9.46 o
  -2  -4   5       1138.63       1126.68        29.33 o
  -1  -4   5        698.28        730.19        11.65 o
   0  -4   5        857.04        820.10        10.27 o
   1  -4   5        381.25        450.22         6.77 o
   2  -4   5         70.94         64.92         2.16 o
   3  -4   5          2.35          7.69         1.02 o
   4  -4   5         18.09         11.47         0.77 o
   5  -4   5          0.00          5.15         1.34 o
   6  -4   5         41.09         44.73         2.92 o
   7  -4   5         45.37         36.21         5.27 o
   8  -4   5          1.39          4.13         2.93 o
   9  -4   5         94.04         90.62         9.10 o
 -11  -3   5          3.13          6.96         2.66 o
 -10  -3   5          0.74          1.22         1.03 o
  -9  -3   5         46.84         37.26         3.35 o
  -8  -3   5          2.00          3.88         3.01 o
  -7  -3   5         83.68         75.84         4.33 o
  -6  -3   5         83.77         88.94         5.78 o
  -5  -3   5          9.46          7.25         0.97 o
  -4  -3   5        267.62        290.42         6.09 o
  -3  -3   5        190.10        130.75         3.55 o
  -2  -3   5         56.07         68.96         3.79 o
  -1  -3   5       1705.89       1423.59        23.45 o
   0  -3   5        169.36        133.11         2.96 o
   1  -3   5         62.03         93.38         2.34 o
   2  -3   5        246.28        305.32         4.84 o
   3  -3   5          7.35          3.39         0.52 o
   4  -3   5        255.50        279.50         5.87 o
   5  -3   5          0.08          3.06         1.21 o
   6  -3   5         13.37         19.53         3.28 o
   7  -3   5         10.30          8.54         2.90 o
   8  -3   5          8.17          5.70         2.85 o
   9  -3   5         13.36         11.84         3.85 o
 -11  -2   5         40.33         50.81         6.22 o
 -10  -2   5         52.76         52.84         4.21 o
  -9  -2   5          0.24         -0.85         1.06 o
  -8  -2   5          7.99          6.05         1.32 o
  -7  -2   5        160.19        165.14         6.33 o
  -6  -2   5         40.94         29.75         3.61 o
  -5  -2   5          0.23         -0.03         0.64 o
  -4  -2   5         12.05          9.33         1.79 o
  -3  -2   5          3.19         15.04         2.07 o
  -2  -2   5        514.91        663.45        15.83 o
  -1  -2   5          5.21          2.91         0.71 o
   0  -2   5        787.59        803.49        12.23 o
   1  -2   5       2407.83       2526.21        21.78 o
   2  -2   5          8.98         14.40         0.87 o
   3  -2   5         36.97         29.91         1.21 o
   4  -2   5         40.29         44.28         4.54 o
   5  -2   5          1.12          1.65         1.63 o
   6  -2   5          0.58          0.84         2.46 o
   7  -2   5         11.01          8.58         2.66 o
   8  -2   5          4.98          4.19         2.56 o
   9  -2   5          9.89         12.87         3.90 o
 -11  -1   5         78.18         68.24         6.84 o
 -10  -1   5        255.93        254.84         9.16 o
  -9  -1   5          1.15          0.06         1.10 o
  -8  -1   5         47.83         41.49         3.62 o
  -7  -1   5          2.16          0.73         1.67 o
  -6  -1   5          0.32          1.46         1.49 o
  -5  -1   5         34.79         34.62         3.00 o
  -4  -1   5        299.36        330.66        11.14 o
  -3  -1   5        201.22        281.51         9.46 o
  -2  -1   5         11.82         -0.05         0.41 o
  -1  -1   5       2136.66       2209.48        22.54 o
   0  -1   5         39.21         45.77         1.68 o
   1  -1   5        101.53         84.82         2.26 o
   2  -1   5        244.71        237.40         3.92 o
   3  -1   5        106.17        100.42         2.47 o
   4  -1   5          8.55          8.44         0.87 o
   5  -1   5         80.81         93.82         6.97 o
   6  -1   5         25.86         31.35         4.52 o
   7  -1   5          9.17         11.22         3.45 o
   8  -1   5         49.54         56.53         7.19 o
   9  -1   5          1.35         -0.02         2.41 o
 -11   0   5        125.67        125.98         9.55 o
 -10   0   5         67.10         64.31         4.46 o
  -9   0   5          9.33         10.76         2.00 o
  -8   0   5         35.29         30.74         4.20 o
  -7   0   5          4.19          0.28         1.63 o
  -6   0   5         11.49         12.67         2.71 o
  -5   0   5        325.42        300.44         8.24 o
  -4   0   5       1066.45       1129.05        27.29 o
  -3   0   5        309.63        447.50         7.40 o
  -2   0   5        261.94        187.14         3.47 o
  -1   0   5         51.46         64.89         1.94 o
   0   0   5       1340.59       1426.53        22.77 o
   1   0   5        301.82        318.12         4.87 o
   2   0   5         78.51         79.60         1.77 o
   3   0   5        101.84         96.35         2.99 o
   4   0   5        939.04        827.73        22.56 o
   5   0   5         70.26         67.66         5.98 o
   6   0   5         15.48         10.48         2.94 o
   7   0   5          0.60          2.11         2.16 o
   8   0   5         48.52         47.60         6.64 o
   9   0   5         24.14         24.61         5.14 o
 -11   1   5         21.27         27.56         4.82 o
 -10   1   5          2.09          1.79         1.25 o
  -9   1   5          0.41          3.23         1.38 o
  -8   1   5        193.14        166.72         9.98 o
  -7   1   5         76.74         77.67         4.73 o
  -6   1   5         21.82         26.18         2.64 o
  -5   1   5        343.07        351.39        13.06 o
  -4   1   5       3121.67       3347.03        61.47 o
  -3   1   5       1437.42       1343.04        15.08 o
  -2   1   5       1284.37       1196.87        12.21 o
  -1   1   5       1232.26       1291.17        14.62 o
   0   1   5        481.00        501.02         6.62 o
   1   1   5         59.34         68.86         2.18 o
   2   1   5        103.91         92.25         2.69 o
   3   1   5         88.39         96.15         3.12 o
   4   1   5        459.61        441.17        15.27 o
   5   1   5         31.17         24.75         2.50 o
   6   1   5         39.94         43.61         4.66 o
   7   1   5         62.48         55.41         6.56 o
   8   1   5         15.34         16.34         4.16 o
   9   1   5          0.00          1.00         2.13 o
 -12   2   5          0.32         -2.52         2.62 o
 -11   2   5         18.66         27.62         5.10 o
 -10   2   5         15.79         22.07         4.55 o
  -9   2   5          0.61          4.52         2.53 o
  -8   2   5        341.54        366.94        11.42 o
  -7   2   5        485.76        477.94        18.35 o
  -6   2   5         88.09         82.83         3.00 o
  -5   2   5         34.80         53.32         2.09 o
  -4   2   5        992.31       1096.44        28.89 o
  -3   2   5         45.93         23.03         1.50 o
  -2   2   5         77.74        106.48         2.89 o
  -1   2   5        586.69        550.75         9.81 o
   0   2   5        348.12        368.46         8.38 o
   1   2   5        470.80        438.20         6.79 o
   2   2   5        257.75        252.91         8.36 o
   3   2   5         62.20         68.58         3.89 o
   4   2   5        630.90        596.68        12.93 o
   5   2   5         50.24         55.19         3.78 o
   6   2   5          5.57          3.72         2.09 o
   7   2   5         12.55         12.57         2.57 o
   8   2   5          3.65          0.94         2.06 o
   9   2   5          2.64          4.26         2.57 o
 -12   3   5          6.20          5.48         2.88 o
 -11   3   5          2.58          0.39         2.00 o
 -10   3   5         14.71         18.90         4.31 o
  -9   3   5          0.82          3.86         2.77 o
  -8   3   5         24.39         21.84         4.24 o
  -7   3   5         25.46         27.68         2.09 o
  -6   3   5          0.04          1.51         0.81 o
  -5   3   5        111.12        108.94         6.04 o
  -4   3   5        110.70         87.80         6.42 o
  -3   3   5        383.02        384.03        17.74 o
  -2   3   5         14.11          5.95         1.06 o
  -1   3   5        442.87        464.87        14.24 o
   0   3   5         92.76         83.86         4.41 o
   1   3   5          0.84          2.41         0.50 o
   2   3   5         35.70         46.25         3.07 o
   3   3   5         75.28         77.99         3.48 o
   4   3   5        115.26        103.87         4.24 o
   5   3   5          4.52          4.57         2.97 o
   6   3   5          3.99          2.99         2.25 o
   7   3   5          2.88          3.52         1.86 o
   8   3   5          9.33          9.94         3.44 o
   9   3   5          7.71          7.10         3.10 o
 -12   4   5          0.80         -1.00         2.31 o
 -11   4   5          8.51         16.44         4.07 o
 -10   4   5         26.31         31.76         5.90 o
  -9   4   5          0.17          1.94         2.14 o
  -8   4   5         78.15         68.42         7.53 o
  -7   4   5         42.88         50.48         2.98 o
  -6   4   5         36.08         29.68         2.56 o
  -5   4   5         64.60         53.03         5.17 o
  -4   4   5          0.19          1.73         1.06 o
  -3   4   5        120.10         89.24         4.10 o
  -2   4   5         71.71         85.47         3.85 o
  -1   4   5         47.30         61.25         3.16 o
   0   4   5         27.07         23.63         1.73 o
   1   4   5         94.22         93.91         2.88 o
   2   4   5         55.11         54.23         3.39 o
   3   4   5          3.18          3.01         1.07 o
   4   4   5         98.48         98.79         4.51 o
   5   4   5         38.14         52.96         4.33 o
   6   4   5         41.74         46.91         5.73 o
   7   4   5          6.42         10.77         2.19 o
   8   4   5          2.72          1.20         2.02 o
 -12   5   5          0.90          3.97         2.72 o
 -11   5   5          1.17          1.18         4.08 o
 -10   5   5         11.45          5.48         2.50 o
  -9   5   5         42.68         36.93         6.20 o
  -8   5   5         27.34         28.09         4.91 o
  -7   5   5         20.63         20.95         2.10 o
  -6   5   5        115.47        113.70         4.60 o
  -5   5   5        326.60        326.44         9.48 o
  -4   5   5        731.51        711.33        14.52 o
  -3   5   5        329.79        293.59         8.21 o
  -2   5   5         40.02         37.50         2.73 o
  -1   5   5        871.15        852.70        15.46 o
   0   5   5         16.43         20.04         1.91 o
   1   5   5          2.61          4.23         1.13 o
   2   5   5         65.19         72.96         8.02 o
   3   5   5          6.79          7.41         1.33 o
   4   5   5         20.80         14.81         1.86 o
   5   5   5          9.50         11.95         2.29 o
   6   5   5          0.17          0.81         1.71 o
   7   5   5          0.55          0.15         1.24 o
   8   5   5          2.94         -2.43         2.43 o
 -11   6   5         12.57          9.41         3.99 o
 -10   6   5          3.87          8.89         3.39 o
  -9   6   5          9.12         12.75         3.49 o
  -8   6   5         16.41         21.00         4.40 o
  -7   6   5         81.62         82.55         4.31 o
  -6   6   5         39.42         43.18         3.07 o
  -5   6   5         19.02         27.60         2.83 o
  -4   6   5        103.98         93.41         4.86 o
  -3   6   5         10.72          8.61         1.71 o
  -2   6   5         32.05         25.44         2.51 o
  -1   6   5         52.56         66.54         3.81 o
   0   6   5         27.27         28.45         2.21 o
   1   6   5          0.20          0.25         0.86 o
   2   6   5        413.74        390.02        13.61 o
   3   6   5          3.33          2.02         1.22 o
   4   6   5         18.80         18.02         3.03 o
   5   6   5         48.86         53.17         4.72 o
   6   6   5         10.23          9.06         3.87 o
   7   6   5          4.09          2.57         2.07 o
 -10   7   5         25.87         29.51         5.86 o
  -9   7   5         14.64         11.70         4.01 o
  -8   7   5          0.05          0.77         2.14 o
  -7   7   5          1.20         -0.26         2.48 o
  -6   7   5        149.78        149.45        10.27 o
  -5   7   5        119.46        108.87         5.59 o
  -4   7   5          1.89          4.37         1.42 o
  -3   7   5        794.69        788.04        34.12 o
  -2   7   5         42.20         36.15         3.10 o
  -1   7   5        245.42        258.02         8.45 o
   0   7   5         18.60         17.68         1.48 o
   1   7   5          0.36          2.20         0.79 o
   2   7   5        212.81        174.20        11.25 o
   3   7   5         62.03         70.56         5.11 o
   4   7   5         15.08         10.66         2.53 o
   5   7   5          0.00         -0.06         1.68 o
   6   7   5         29.61         29.35         3.94 o
   7   7   5          1.25          1.12         1.98 o
 -10   8   5        110.90        115.25        11.38 o
  -9   8   5          0.04          0.57         2.55 o
  -8   8   5          9.24          6.11         2.61 o
  -7   8   5         81.47         71.53         7.80 o
  -6   8   5         14.36          9.27         3.19 o
  -5   8   5         81.46         79.32         5.43 o
  -4   8   5         18.56         13.56         2.11 o
  -3   8   5          5.74          4.57         2.12 o
  -2   8   5         14.37         13.49         2.16 o
  -1   8   5          4.12          7.73         1.75 o
   0   8   5         50.10         49.23         4.08 o
   1   8   5        149.55        145.21        10.16 o
   2   8   5          3.84          3.42         2.52 o
   3   8   5         45.41         44.34         4.31 o
   4   8   5          6.87          4.08         1.84 o
   5   8   5          0.63          1.55         1.69 o
   6   8   5          1.35         -1.72         2.12 o
 -10   9   5        169.59        171.34        14.14 o
  -9   9   5         14.61         17.34         4.66 o
  -8   9   5          0.38         -2.11         2.53 o
  -7   9   5          0.74          1.73         2.31 o
  -6   9   5          4.64          3.72         2.08 o
  -5   9   5         20.40         18.56         2.63 o
  -4   9   5         44.27         41.62         5.54 o
  -3   9   5          0.69         -1.47         1.52 o
  -2   9   5        150.16        138.70         6.55 o
  -1   9   5         68.57         70.36         4.71 o
   0   9   5          0.15          0.37         1.28 o
   1   9   5          7.71         10.89         3.30 o
   2   9   5         29.58         42.71         6.26 o
   3   9   5          1.50          3.40         2.60 o
   4   9   5         52.52         48.36         7.11 o
   5   9   5          3.84          0.85         2.78 o
  -9  10   5          2.55          1.21         2.81 o
  -8  10   5         12.54         15.21         4.64 o
  -7  10   5          1.10         -1.62         2.91 o
  -6  10   5          0.02         -0.16         1.64 o
  -5  10   5          1.16          1.65         1.57 o
  -4  10   5         33.47         29.40         3.33 o
  -3  10   5         46.26         40.57         5.45 o
  -2  10   5         83.65         75.47         5.05 o
  -1  10   5          0.00          0.63         1.40 o
   0  10   5          4.81          4.58         1.68 o
   1  10   5          6.80         21.76         4.55 o
   2  10   5         13.94         23.23         4.66 o
   3  10   5          7.55         16.97         4.43 o
   4  10   5        125.33        151.02        12.71 o
  -8  11   5         62.38         65.98         8.49 o
  -7  11   5         12.49         16.32         4.62 o
  -6  11   5         12.51         23.13         5.26 o
  -5  11   5          8.12          6.52         1.89 o
  -4  11   5         11.28         18.22         2.78 o
  -3  11   5         38.49         38.42         3.77 o
  -2  11   5         22.58         18.97         2.84 o
  -1  11   5          7.59          4.22         1.60 o
   0  11   5          5.49          4.13         1.46 o
   1  11   5          4.78          7.20         2.05 o
   2  11   5          0.00          4.77         3.11 o
   3  11   5         13.57         20.77         5.08 o
  -7  12   5         90.14         92.18         9.87 o
  -6  12   5          0.65         -1.60         2.58 o
  -5  12   5          0.36          0.61         2.34 o
  -4  12   5         33.34         34.80         3.80 o
  -3  12   5          0.62          1.51         2.62 o
  -2  12   5          8.38         10.31         3.21 o
  -1  12   5         34.93         28.68         3.43 o
   0  12   5         25.65         27.20         3.46 o
   1  12   5         32.84         36.14         6.17 o
   2  12   5         56.83         70.29         8.40 o
  -6  13   5          0.93          1.41         2.38 o
  -5  13   5         15.34         11.89         3.87 o
  -4  13   5          2.16          1.46         2.32 o
  -3  13   5          0.20          0.88         1.34 o
  -2  13   5          0.88          2.05         4.22 o
  -1  13   5          0.17         -0.17         1.23 o
   0  13   5          0.46          2.22         2.54 o
   1  13   5          4.82         -0.39         1.83 o
  -4  14   5          1.83         -0.24         2.01 o
  -3  14   5          0.01          0.33         2.28 o
  -2  14   5          0.51          0.78         2.19 o
  -1  14   5          0.29         -0.07         1.73 o
  -2 -17   6          7.69          6.41         2.70 o
  -1 -17   6         13.10         14.18         3.62 o
   1 -17   6         11.86         18.66         3.57 o
  -4 -16   6          1.90          2.91         2.57 o
  -3 -16   6          7.27         12.80         3.89 o
  -2 -16   6          2.88          0.31         1.76 o
  -1 -16   6          4.83          0.04         1.57 o
   0 -16   6         10.24         14.48         4.45 o
   1 -16   6          0.20          1.76         1.81 o
   2 -16   6        162.08        185.92         9.67 o
   3 -16   6          1.10          1.42         1.74 o
   4 -16   6          3.18          5.98         2.27 o
  -5 -15   6          4.30          2.57         2.79 o
  -4 -15   6          3.23         -0.36         2.31 o
  -3 -15   6          0.22          1.21         1.90 o
  -2 -15   6         91.88        103.09         8.97 o
  -1 -15   6          0.56         -0.25         1.58 o
   0 -15   6          2.64          4.88         1.72 o
   1 -15   6          1.19          3.41         2.82 o
   2 -15   6          0.66          0.76         1.53 o
   3 -15   6         24.87         21.39         3.37 o
   4 -15   6         10.99         14.44         4.76 o
   5 -15   6          9.03         14.51         3.01 o
   6 -15   6          0.95          4.92         3.01 o
  -6 -14   6          2.23          7.50         3.60 o
  -5 -14   6         14.72         16.54         4.26 o
  -4 -14   6          1.67          1.44         2.24 o
  -3 -14   6         33.83         36.31         5.61 o
  -2 -14   6         36.55         41.82         5.62 o
  -1 -14   6          2.56          2.42         1.32 o
   0 -14   6          2.08          1.08         1.18 o
   1 -14   6         34.52         31.07         5.19 o
   2 -14   6          1.37          6.61         4.93 o
   3 -14   6        122.91        121.89         8.84 o
   4 -14   6         18.29         13.94         2.86 o
   5 -14   6        123.28        135.66         7.97 o
   6 -14   6          8.80          5.86         4.58 o
   7 -14   6          1.23          2.42         2.36 o
  -7 -13   6          2.29         10.66         3.82 o
  -6 -13   6          0.06         -2.37         2.37 o
  -5 -13   6          2.63          1.40         1.91 o
  -4 -13   6         56.76         57.94         6.85 o
  -3 -13   6          0.03          2.13         1.76 o
  -2 -13   6         12.13          9.11         2.63 o
  -1 -13   6         55.87         48.76         3.96 o
   0 -13   6          2.53          3.76         1.69 o
   1 -13   6          0.95          0.06         1.10 o
   2 -13   6          0.67          0.77         1.59 o
   3 -13   6         57.44         64.43         6.12 o
   4 -13   6         32.49         36.60         4.00 o
   5 -13   6         41.63         46.51         4.49 o
   6 -13   6          1.73          0.02         2.33 o
   7 -13   6          0.05          2.10         2.46 o
   8 -13   6          9.58          2.21         1.97 o
  -7 -12   6         73.88         91.34         9.50 o
  -6 -12   6          9.96         16.43         4.29 o
  -5 -12   6         22.47         20.49         4.22 o
  -4 -12   6          0.33         -0.73         2.24 o
  -3 -12   6          6.22          9.13         2.99 o
  -2 -12   6          1.05          0.97         1.31 o
  -1 -12   6          6.48          6.42         1.65 o
   0 -12   6         23.33         18.94         4.34 o
   1 -12   6         35.05         42.02         3.28 o
   2 -12   6        577.82        587.60        12.77 o
   3 -12   6         78.19         84.88         4.02 o
   4 -12   6        194.92        221.42         6.92 o
   5 -12   6         13.67         12.12         3.52 o
   6 -12   6          8.43          6.83         1.70 o
   7 -12   6          2.90          6.50         1.92 o
   8 -12   6          3.23          2.27         2.08 o
  -8 -11   6          1.39          1.31         2.35 o
  -7 -11   6          5.90          8.48         2.07 o
  -6 -11   6          4.79          3.88         1.54 o
  -5 -11   6          0.08          0.77         1.22 o
  -4 -11   6        107.12        110.12         8.73 o
  -3 -11   6        100.73         93.74         7.48 o
  -2 -11   6         24.90         19.56         2.49 o
  -1 -11   6         92.56         72.60         3.14 o
   0 -11   6        271.09        229.68         5.77 o
   1 -11   6          5.29          9.92         1.24 o
   2 -11   6        111.01        115.14         2.96 o
   3 -11   6          9.11          9.24         1.28 o
   4 -11   6         70.42         69.52         3.43 o
   5 -11   6          9.82          4.57         1.43 o
   6 -11   6          2.09          2.00         1.33 o
   7 -11   6         50.46         47.73         4.45 o
   8 -11   6         46.33         46.67         4.43 o
   9 -11   6         15.96         15.81         4.06 o
  -9 -10   6          2.56         10.24         3.96 o
  -8 -10   6          0.24         -1.82         2.79 o
  -7 -10   6          5.81          7.58         1.79 o
  -6 -10   6          1.68          1.37         1.52 o
  -5 -10   6          9.71         10.15         2.04 o
  -4 -10   6         73.31         81.37         4.90 o
  -3 -10   6          6.55          4.85         1.36 o
  -2 -10   6         91.67         69.51         6.63 o
  -1 -10   6        175.41        193.86         7.10 o
   0 -10   6        294.73        252.61         5.90 o
   1 -10   6          3.29          5.50         0.75 o
   2 -10   6         66.28         64.09         2.28 o
   3 -10   6         27.85         32.13         2.19 o
   4 -10   6         31.56         36.64         2.48 o
   5 -10   6        131.47        149.16         8.50 o
   6 -10   6          0.64         -0.10         1.24 o
   7 -10   6          4.38          5.70         1.86 o
   8 -10   6         77.58         78.23         5.74 o
   9 -10   6          2.57         -0.40         2.41 o
 -10  -9   6          0.00         -0.17         2.41 o
  -9  -9   6          4.23         11.52         3.85 o
  -8  -9   6          4.05          3.68         3.05 o
  -7  -9   6          0.27          1.16         1.27 o
  -6  -9   6          0.87          1.26         1.18 o
  -5  -9   6        292.83        281.43         9.27 o
  -4  -9   6        364.13        403.47        10.97 o
  -3  -9   6         75.87         55.49         3.01 o
  -2  -9   6          5.37          3.92         1.11 o
  -1  -9   6          3.52          4.77         1.32 o
   0  -9   6         12.34         11.39         0.79 o
   1  -9   6          9.29         10.43         1.03 o
   2  -9   6        778.76        756.67         9.51 o
   3  -9   6          0.10          0.21         0.82 o
   4  -9   6         74.28         74.94         3.49 o
   5  -9   6          2.05          1.33         0.90 o
   6  -9   6         14.51         14.53         1.88 o
   7  -9   6         60.16         60.34         4.66 o
   8  -9   6          2.91          3.92         1.64 o
   9  -9   6         28.98         36.45         6.10 o
 -10  -8   6          3.61          4.70         2.54 o
  -9  -8   6          0.73         -1.58         2.55 o
  -8  -8   6         10.78         10.20         2.01 o
  -7  -8   6          0.32          1.16         1.86 o
  -6  -8   6        172.54        166.27         6.96 o
  -5  -8   6         33.00         30.70         3.45 o
  -4  -8   6        819.80        756.28        15.58 o
  -3  -8   6         79.59         76.73         2.21 o
  -2  -8   6        255.96        207.54         5.08 o
  -1  -8   6         30.03         33.68         2.43 o
   0  -8   6         75.94         73.28         2.35 o
   1  -8   6        222.73        219.79         5.92 o
   2  -8   6        171.68        157.30         3.49 o
   3  -8   6        477.87        489.11         9.13 o
   4  -8   6         74.59         80.77         3.59 o
   5  -8   6          7.76          8.58         1.49 o
   6  -8   6         24.45         22.24         2.28 o
   7  -8   6         11.50         14.03         2.34 o
   8  -8   6          0.09          0.54         1.47 o
   9  -8   6         57.33         58.62         7.55 o
 -11  -7   6          1.45         -3.07         3.07 o
 -10  -7   6          3.95          4.64         2.76 o
  -9  -7   6         14.80          7.31         1.85 o
  -8  -7   6         10.48         10.11         2.08 o
  -7  -7   6         55.25         72.49         4.62 o
  -6  -7   6         39.16         34.54         3.13 o
  -5  -7   6          1.29          0.86         2.82 o
  -4  -7   6         22.07         26.72         2.55 o
  -3  -7   6         17.28         27.49         1.40 o
  -2  -7   6        466.81        445.34         8.14 o
  -1  -7   6        147.74        202.55         5.05 o
   0  -7   6         36.86         30.78         1.46 o
   1  -7   6        374.58        385.24         8.16 o
   2  -7   6        424.89        441.48         7.22 o
   3  -7   6        263.18        250.39         7.47 o
   4  -7   6         40.29         38.16         2.44 o
   5  -7   6          1.83          3.18         1.08 o
   6  -7   6          0.00         -0.72         0.99 o
   7  -7   6         81.59         75.65         5.07 o
   8  -7   6          9.21          9.96         3.46 o
   9  -7   6         21.00         17.92         4.26 o
 -11  -6   6          7.64          5.12         2.55 o
 -10  -6   6         32.92         28.93         5.23 o
  -9  -6   6         32.82         36.42         5.67 o
  -8  -6   6         30.82         38.58         3.53 o
  -7  -6   6          0.07         -0.41         1.21 o
  -6  -6   6          4.17          6.04         1.50 o
  -5  -6   6          6.67          3.63         3.94 o
  -4  -6   6          6.24         10.11         1.70 o
  -3  -6   6        205.58        200.03         4.93 o
  -2  -6   6        251.94        237.62         5.33 o
  -1  -6   6       1574.40       1755.39        36.48 o
   0  -6   6        326.77        350.00         7.02 o
   1  -6   6        491.82        529.08        15.72 o
   2  -6   6       1696.92       1716.29        24.41 o
   3  -6   6         51.11         51.80         1.42 o
   4  -6   6          9.84          8.79         0.97 o
   5  -6   6         76.44         51.78         2.31 o
   6  -6   6         10.96          7.86         1.39 o
   7  -6   6         37.68         31.24         3.31 o
   8  -6   6         38.40         35.79         5.56 o
   9  -6   6          4.50          2.77         3.20 o
 -11  -5   6          3.94          7.46         3.10 o
 -10  -5   6         53.08         56.51         4.47 o
  -9  -5   6          4.33          2.01         2.23 o
  -8  -5   6         28.65         22.48         2.68 o
  -7  -5   6         21.70         18.65         2.43 o
  -6  -5   6         23.56         16.78         2.17 o
  -5  -5   6        207.85        205.61         6.91 o
  -4  -5   6         19.15         25.87         3.29 o
  -3  -5   6        166.99        150.67         9.73 o
  -2  -5   6         39.43         61.47         2.95 o
  -1  -5   6         32.83         26.10         3.01 o
   0  -5   6         10.56         10.34         1.05 o
   1  -5   6        237.39        199.32         4.31 o
   2  -5   6        159.01        145.75         3.52 o
   3  -5   6        178.01        163.59         3.10 o
   4  -5   6          5.20          5.60         0.91 o
   5  -5   6         11.08          7.29         1.14 o
   6  -5   6         45.15         39.60         2.28 o
   7  -5   6         15.20         17.26         2.07 o
   8  -5   6         35.65         35.73         5.79 o
   9  -5   6          6.49         13.87         4.30 o
 -11  -4   6          0.01         -0.62         1.85 o
 -10  -4   6         17.11         11.34         2.17 o
  -9  -4   6         21.30         23.60         4.17 o
  -8  -4   6          0.01          0.65         1.78 o
  -7  -4   6          0.83          2.86         1.30 o
  -6  -4   6          6.73          3.33         2.01 o
  -5  -4   6         96.59        104.45         6.48 o
  -4  -4   6          1.48          4.83         1.68 o
  -3  -4   6        151.22        148.91         4.29 o
  -2  -4   6       1064.83       1008.28        23.05 o
  -1  -4   6        214.55        235.92         8.78 o
   0  -4   6        229.51        228.74         4.39 o
   1  -4   6         88.83         73.27         2.25 o
   2  -4   6        663.10        691.29         9.56 o
   3  -4   6          9.54          9.12         0.79 o
   4  -4   6          0.08          2.59         0.81 o
   5  -4   6         17.83         10.42         1.26 o
   6  -4   6          7.58          8.55         1.45 o
   7  -4   6         29.00         18.76         3.02 o
   8  -4   6          0.84         -2.38         2.38 o
   9  -4   6          0.50         -0.61         1.96 o
 -11  -3   6          2.15          5.22         2.60 o
 -10  -3   6          4.00          5.19         1.73 o
  -9  -3   6          4.39          1.65         1.27 o
  -8  -3   6         89.48         85.19         5.93 o
  -7  -3   6        266.97        314.93         9.25 o
  -6  -3   6         31.98         41.43         2.21 o
  -5  -3   6          0.00          3.85         1.81 o
  -4  -3   6         74.32         70.39         5.01 o
  -3  -3   6         52.68         42.42         1.94 o
  -2  -3   6        107.61        121.34         6.00 o
  -1  -3   6         46.82         75.39         3.14 o
   0  -3   6        445.46        382.89         7.68 o
   1  -3   6        798.19        835.23        10.13 o
   2  -3   6          0.60          4.87         2.53 o
   3  -3   6          9.12          7.28         0.91 o
   4  -3   6        156.23        153.21         4.33 o
   5  -3   6         47.78         34.14         3.00 o
   6  -3   6          0.48          0.06         1.78 o
   7  -3   6         19.83         23.95         3.12 o
   8  -3   6         38.73         36.41         5.89 o
   9  -3   6          0.13         -0.02         2.24 o
 -11  -2   6         15.95         12.47         2.37 o
 -10  -2   6         24.55         21.82         2.87 o
  -9  -2   6          0.78          4.35         1.58 o
  -8  -2   6         34.71         37.39         3.30 o
  -7  -2   6        428.29        442.58        16.00 o
  -6  -2   6        213.68        259.23         5.49 o
  -5  -2   6        103.64         96.22         6.14 o
  -4  -2   6        178.58        142.02         7.16 o
  -3  -2   6       1020.61       1163.43        15.78 o
  -2  -2   6       1547.23       1498.94        17.12 o
  -1  -2   6        824.88       1092.63        16.05 o
   0  -2   6        737.35        775.08        10.39 o
   1  -2   6        538.84        609.65        10.57 o
   2  -2   6        535.92        533.31        14.78 o
   3  -2   6          0.07          0.51         0.64 o
   4  -2   6         42.17         51.85         3.48 o
   5  -2   6         19.77         12.43         1.88 o
   6  -2   6         23.06         20.47         3.70 o
   7  -2   6          0.37          1.15         2.27 o
   8  -2   6        107.90        119.58        10.42 o
   9  -2   6          3.63         10.94         3.97 o
 -11  -1   6         13.51         16.17         2.97 o
 -10  -1   6         65.69         54.68         4.31 o
  -9  -1   6          0.36          2.19         1.36 o
  -8  -1   6        150.71        172.32         9.91 o
  -7  -1   6         28.27         29.70         4.16 o
  -6  -1   6        480.85        438.40        15.16 o
  -5  -1   6         78.12         85.90         5.86 o
  -4  -1   6        588.05        666.00        18.03 o
  -3  -1   6        226.78        228.29         6.40 o
  -2  -1   6         62.98        120.36         3.14 o
  -1  -1   6         79.52         83.69         2.42 o
   0  -1   6        951.65        976.26        14.99 o
   1  -1   6        138.92        166.05         3.55 o
   2  -1   6        397.47        371.22         7.28 o
   3  -1   6          5.88          6.84         0.81 o
   4  -1   6         17.58         18.21         2.39 o
   5  -1   6          3.49          2.83         1.28 o
   6  -1   6          0.04         -0.83         1.73 o
   7  -1   6         42.92         49.38         6.31 o
   8  -1   6        173.36        191.99        13.19 o
   9  -1   6         11.34         14.18         2.80 o
 -12   0   6         87.69         71.44         7.62 o
 -11   0   6         26.50         29.84         5.17 o
 -10   0   6          7.52          6.67         2.42 o
  -9   0   6         31.07         38.48         3.43 o
  -8   0   6         76.31         87.07         7.22 o
  -7   0   6          1.18          7.49         2.45 o
  -6   0   6          2.71          2.36         1.64 o
  -5   0   6        766.04        784.72        15.12 o
  -4   0   6       4150.26       4477.27        73.66 o
  -3   0   6       1166.73       1414.36        13.87 o
  -2   0   6        896.14       1095.18        11.41 o
  -1   0   6        204.14        253.77         6.51 o
   0   0   6        358.14        406.44         9.13 o
   1   0   6        425.23        466.62         7.44 o
   2   0   6        193.09        213.37         6.61 o
   3   0   6        152.60        145.06         5.25 o
   4   0   6        409.19        370.99        10.23 o
   5   0   6        100.69         96.81         5.59 o
   6   0   6         87.92         90.45         5.41 o
   7   0   6          2.20         -0.12         1.66 o
   8   0   6          2.15          6.46         2.91 o
   9   0   6          0.61          2.04         1.60 o
 -12   1   6        143.91        158.66        11.66 o
 -11   1   6         13.76         12.52         3.70 o
 -10   1   6        101.41        109.18        10.94 o
  -9   1   6          5.33          6.18         2.66 o
  -8   1   6        113.33        129.15         8.97 o
  -7   1   6          0.04          0.26         1.47 o
  -6   1   6         81.38         79.69         4.52 o
  -5   1   6         19.04         21.30         2.27 o
  -4   1   6       2694.85       2902.77        33.68 o
  -3   1   6          0.17          1.50         0.44 o
  -2   1   6        268.45        349.52         5.18 o
  -1   1   6          0.81          0.66         0.38 o
   0   1   6        304.39        311.60         6.14 o
   1   1   6          5.94          2.97         0.61 o
   2   1   6        684.73        655.25        13.48 o
   3   1   6        346.67        330.91         9.30 o
   4   1   6        314.14        283.72         9.02 o
   5   1   6          1.61          1.20         3.81 o
   6   1   6         24.15         23.09         3.05 o
   7   1   6         66.40         78.87         5.69 o
   8   1   6          6.57          2.73         1.61 o
   9   1   6         15.78         21.62         4.88 o
 -12   2   6          6.94         11.25         3.61 o
 -11   2   6          1.56          4.42         2.58 o
 -10   2   6          9.82          5.14         3.02 o
  -9   2   6          2.99         -1.05         2.41 o
  -8   2   6         21.03         17.60         2.72 o
  -7   2   6          0.06          0.06         1.84 o
  -6   2   6         36.64         24.38         3.91 o
  -5   2   6        165.01        153.06         8.61 o
  -4   2   6        818.59        781.87        14.70 o
  -3   2   6        212.10        209.78         7.35 o
  -2   2   6        129.32        175.48         4.30 o
  -1   2   6         60.80         81.13         2.61 o
   0   2   6         50.44         81.56         2.45 o
   1   2   6          9.47         10.58         0.74 o
   2   2   6        242.38        235.87         5.64 o
   3   2   6        199.59        211.40        10.34 o
   4   2   6          9.39          7.44         2.24 o
   5   2   6         29.19         25.38         2.96 o
   6   2   6         56.06         66.27         7.34 o
   7   2   6          0.66         -1.13         1.70 o
   8   2   6         44.83         42.48         7.22 o
 -12   3   6          2.76          3.79         2.45 o
 -11   3   6         21.82         21.44         4.73 o
 -10   3   6         26.11         42.11         5.95 o
  -9   3   6         52.05         52.68         4.60 o
  -8   3   6         56.97         61.42         7.10 o
  -7   3   6          0.50         -1.66         2.08 o
  -6   3   6        171.32        182.64        10.38 o
  -5   3   6        269.39        279.61         8.57 o
  -4   3   6        118.55         86.80         4.32 o
  -3   3   6        389.87        423.57         9.75 o
  -2   3   6        861.79        758.78        13.61 o
  -1   3   6        733.23        771.21        13.46 o
   0   3   6         17.35         16.13         1.26 o
   1   3   6         78.06         75.47         2.59 o
   2   3   6          9.24          6.36         2.29 o
   3   3   6          5.26          1.36         3.05 o
   4   3   6          0.00          0.61         1.21 o
   5   3   6         52.25         63.69         4.65 o
   6   3   6          0.00         -1.93         1.93 o
   7   3   6         42.25         45.88         4.60 o
   8   3   6          2.01          3.66         3.19 o
 -12   4   6          1.58         -2.66         2.66 o
 -11   4   6          3.96          5.74         3.19 o
 -10   4   6          2.01          2.83         3.86 o
  -9   4   6         63.86         77.29         8.43 o
  -8   4   6          2.35          3.32         2.25 o
  -7   4   6         30.97         26.26         4.69 o
  -6   4   6         39.24         49.78         5.53 o
  -5   4   6        185.02        184.77         6.91 o
  -4   4   6          3.39          5.23         1.40 o
  -3   4   6        299.84        325.83         8.69 o
  -2   4   6        176.85        198.89         6.30 o
  -1   4   6         90.91         97.74         4.20 o
   0   4   6         57.91         54.47         2.82 o
   1   4   6         52.19         47.01         2.11 o
   2   4   6        168.04        183.00         6.73 o
   3   4   6         94.56         67.98         4.92 o
   4   4   6         18.52         22.17         2.60 o
   5   4   6          0.10         -1.72         2.35 o
   6   4   6         39.49         45.71         6.44 o
   7   4   6          2.74          4.10         2.57 o
   8   4   6          9.48          7.61         3.32 o
 -11   5   6          9.50          6.85         2.15 o
 -10   5   6         22.24         23.38         5.35 o
  -9   5   6         13.14          9.45         3.49 o
  -8   5   6         56.16         41.63         5.99 o
  -7   5   6          5.56         13.65         3.58 o
  -6   5   6          7.29          1.63         2.20 o
  -5   5   6        192.09        183.87        10.08 o
  -4   5   6          4.40          2.84         1.42 o
  -3   5   6        776.68        725.50        15.08 o
  -2   5   6         28.99         26.21         2.43 o
  -1   5   6        332.42        279.82         7.97 o
   0   5   6         76.45         74.36         4.56 o
   1   5   6        329.90        348.85         6.67 o
   2   5   6        119.83        113.64         5.32 o
   3   5   6         35.81         38.40         3.27 o
   4   5   6          7.24         10.89         2.11 o
   5   5   6          0.06          0.22         2.64 o
   6   5   6          2.20          3.86         2.69 o
   7   5   6          0.02          1.85         2.74 o
 -11   6   6          0.17          1.20         2.42 o
 -10   6   6          4.20         11.63         3.55 o
  -9   6   6          2.06          0.06         2.65 o
  -8   6   6         12.90         15.72         4.00 o
  -7   6   6        134.41        134.53        10.08 o
  -6   6   6          9.81         12.79         3.41 o
  -5   6   6        893.50        919.23        18.67 o
  -4   6   6          1.96          2.30         1.21 o
  -3   6   6        701.15        665.36        14.39 o
  -2   6   6         18.61         28.88         2.80 o
  -1   6   6        389.68        339.29        19.76 o
   0   6   6          3.94         10.38         1.27 o
   1   6   6        405.36        390.83         9.96 o
   2   6   6         13.42         16.87         2.16 o
   3   6   6        126.87        132.63         6.06 o
   4   6   6         53.54         63.60         7.58 o
   5   6   6         30.17         40.04         6.35 o
   6   6   6         17.06         17.06         4.93 o
   7   6   6         11.00         10.38         3.37 o
 -10   7   6          3.44         -1.42         2.67 o
  -9   7   6         13.96         16.44         4.08 o
  -8   7   6          4.99          8.22         3.35 o
  -7   7   6        105.90        114.71         9.50 o
  -6   7   6        125.48        129.10         6.59 o
  -5   7   6          5.95          7.34         2.03 o
  -4   7   6          9.52          4.99         1.62 o
  -3   7   6         42.64         37.10         3.28 o
  -2   7   6         51.45         39.79         3.20 o
  -1   7   6         94.59         93.79         3.56 o
   0   7   6        299.19        286.56         9.02 o
   1   7   6        108.69        115.92         9.09 o
   2   7   6        211.89        207.12        12.70 o
   3   7   6          7.14          3.86         2.62 o
   4   7   6         75.95         67.35         7.99 o
   5   7   6          0.68          2.56         2.60 o
   6   7   6         15.31         22.00         5.29 o
 -10   8   6          6.45         10.34         4.10 o
  -9   8   6          9.08         12.91         4.19 o
  -8   8   6         16.72         10.09         3.20 o
  -7   8   6          8.88          8.84         3.33 o
  -6   8   6         50.63         36.90         4.36 o
  -5   8   6         50.59         42.62         3.79 o
  -4   8   6          8.43          6.98         5.11 o
  -3   8   6         43.24         33.01         3.18 o
  -2   8   6          6.98          9.27         1.87 o
  -1   8   6         71.57         65.24         4.42 o
   0   8   6          0.56          3.33         1.50 o
   1   8   6          0.21          0.82         1.12 o
   2   8   6          0.00         -2.46         2.71 o
   3   8   6         24.88         35.77         5.88 o
   4   8   6          2.00          6.31         3.69 o
   5   8   6         29.02         23.41         5.47 o
  -9   9   6         50.54         55.24         7.59 o
  -8   9   6         16.39         14.89         4.15 o
  -7   9   6          9.96         10.38         3.47 o
  -6   9   6          3.95          2.50         1.40 o
  -5   9   6          3.92          4.45         2.13 o
  -4   9   6        433.95        463.16        13.24 o
  -3   9   6          1.72          1.71         2.62 o
  -2   9   6        105.07        106.36         5.86 o
  -1   9   6         20.88         22.21         3.90 o
   0   9   6          0.43          0.89         1.45 o
   1   9   6          6.64         10.63         3.81 o
   2   9   6          5.70          6.11         3.49 o
   3   9   6          2.00         -0.95         2.97 o
   4   9   6         79.90         88.86         9.70 o
  -9  10   6          5.23          3.45         3.03 o
  -8  10   6          3.65          3.69         2.97 o
  -7  10   6          1.27          0.07         2.15 o
  -6  10   6         18.33         20.27         3.08 o
  -5  10   6         43.99         49.61         4.31 o
  -4  10   6        585.54        583.63        17.72 o
  -3  10   6          5.06          8.18         2.08 o
  -2  10   6         85.27         83.20        10.30 o
  -1  10   6          0.51          1.52         1.39 o
   0  10   6         17.33         16.45         3.20 o
   1  10   6          2.96         -0.62         2.23 o
   2  10   6          0.73         -2.61         2.75 o
   3  10   6          8.57         17.84         4.91 o
  -8  11   6         48.49         41.73         6.86 o
  -7  11   6          0.27          3.92         2.85 o
  -6  11   6         18.64         15.05         2.65 o
  -5  11   6          0.85          1.92         1.42 o
  -4  11   6         36.21         41.74         4.18 o
  -3  11   6          5.27          2.63         1.74 o
  -2  11   6         64.61         68.51         5.18 o
  -1  11   6          0.40         -0.41         1.34 o
   0  11   6          0.06          0.15         1.86 o
   1  11   6          7.41         11.97         3.11 o
   2  11   6          1.12         -2.17         2.17 o
  -7  12   6          0.25          5.43         2.97 o
  -6  12   6         33.12         29.69         5.64 o
  -5  12   6          8.45         14.70         4.03 o
  -4  12   6         12.75         13.30         2.74 o
  -3  12   6          0.18          0.35         1.63 o
  -2  12   6         17.88         17.75         2.83 o
  -1  12   6         29.63         30.55         5.55 o
   0  12   6          0.31          5.35         3.01 o
   1  12   6         16.20         19.81         4.93 o
  -6  13   6          1.48          2.35         3.01 o
  -5  13   6         15.08         11.20         3.87 o
  -4  13   6          0.27         -1.89         2.52 o
  -3  13   6          1.78         -1.58         1.65 o
  -2  13   6         11.52         11.24         3.32 o
  -1  13   6          5.74          2.96         2.27 o
  -3 -17   7          3.77          6.66         2.99 o
  -2 -17   7          0.17          3.87         2.38 o
   0 -17   7         18.38         20.33         5.19 o
   1 -17   7          0.82         12.11         4.50 o
  -4 -16   7          2.50         -0.51         1.86 o
  -3 -16   7          6.08          8.68         3.66 o
  -2 -16   7          0.91          1.78         2.20 o
  -1 -16   7         16.39         14.08         3.51 o
   0 -16   7          0.92         -1.46         2.36 o
   1 -16   7          0.23          3.01         3.39 o
   2 -16   7         25.72         30.42         4.67 o
   3 -16   7          5.49          5.32         2.16 o
   4 -16   7          0.63          5.26         2.81 o
  -5 -15   7          1.68          4.08         2.39 o
  -4 -15   7          6.14          3.73         2.84 o
  -3 -15   7          6.04         12.81         3.62 o
  -2 -15   7          2.11          1.20         1.64 o
  -1 -15   7          0.08         -1.73         1.73 o
   0 -15   7          0.01         -0.69         1.13 o
   1 -15   7          3.17          6.20         3.39 o
   2 -15   7          8.82          8.44         2.23 o
   3 -15   7          0.94          2.56         1.74 o
   4 -15   7         42.24         41.74         4.59 o
   5 -15   7         51.85         54.13         5.20 o
   6 -15   7          0.05          4.92         2.95 o
  -6 -14   7          0.21          0.43         2.13 o
  -5 -14   7         80.77         84.44         8.79 o
  -4 -14   7         25.62         24.56         5.07 o
  -3 -14   7        182.30        191.56        12.24 o
  -2 -14   7         20.53         22.80         4.21 o
  -1 -14   7          8.21          7.36         3.13 o
   0 -14   7          8.75          9.96         1.90 o
   1 -14   7         47.06         41.77         5.74 o
   2 -14   7         59.44         58.15         5.95 o
   3 -14   7          0.19          3.60         1.79 o
   4 -14   7        185.03        199.60        13.43 o
   5 -14   7          0.14          0.88         1.94 o
   6 -14   7         40.63         39.40         4.45 o
   7 -14   7          4.30          8.56         3.32 o
  -7 -13   7          5.93         10.27         3.70 o
  -6 -13   7          0.00          3.58         2.56 o
  -5 -13   7          0.00          2.88         2.59 o
  -4 -13   7          1.24          2.34         2.75 o
  -3 -13   7          9.95         13.40         3.21 o
  -2 -13   7          5.70          5.33         2.29 o
  -1 -13   7         22.55         20.38         4.10 o
   0 -13   7         15.93         13.24         3.30 o
   1 -13   7          0.17          0.23         0.93 o
   2 -13   7        126.04        124.72         8.57 o
   3 -13   7          6.06         10.09         2.52 o
   4 -13   7         23.39         19.05         2.91 o
   5 -13   7          0.00         -1.14         1.87 o
   6 -13   7         11.82         16.64         4.07 o
   7 -13   7         12.29         13.58         3.54 o
  -8 -12   7          0.56          3.18         2.96 o
  -7 -12   7          2.87          0.30         1.60 o
  -6 -12   7          7.03          5.30         2.68 o
  -5 -12   7          2.87          1.53         1.92 o
  -4 -12   7          0.60         -1.31         2.30 o
  -3 -12   7         26.47         24.28         4.35 o
  -2 -12   7          0.02          1.27         1.62 o
  -1 -12   7        178.92        164.86         6.99 o
   0 -12   7         69.22         63.04         3.07 o
   1 -12   7          7.26         10.52         1.40 o
   2 -12   7        107.32        110.93         4.61 o
   3 -12   7          2.73          3.03         2.09 o
   4 -12   7        104.75        119.25         6.01 o
   5 -12   7         12.03         14.77         2.50 o
   6 -12   7        166.57        169.13        11.67 o
   7 -12   7          2.23          0.52         1.83 o
  -8 -11   7          7.94          9.94         3.63 o
  -7 -11   7          2.19          5.25         1.69 o
  -6 -11   7         24.00         19.63         2.75 o
  -5 -11   7          2.77          0.54         1.28 o
  -4 -11   7         12.83          8.97         3.83 o
  -3 -11   7          2.13          4.18         2.39 o
  -2 -11   7         15.14         15.91         2.30 o
  -1 -11   7         24.93         15.86         2.15 o
   0 -11   7        195.69        174.70         5.23 o
   1 -11   7         16.72         15.92         1.57 o
   2 -11   7         11.83          9.18         1.24 o
   3 -11   7         35.76         43.73         2.68 o
   4 -11   7          0.21          2.87         1.13 o
   5 -11   7          8.66         12.33         1.69 o
   6 -11   7          2.11          2.59         2.46 o
   7 -11   7         12.00         14.34         2.91 o
   8 -11   7          6.89          9.78         3.36 o
  -9 -10   7          0.03          2.94         2.60 o
  -8 -10   7          1.69          1.04         1.38 o
  -7 -10   7          9.80         10.60         2.25 o
  -6 -10   7        117.67        109.82         6.09 o
  -5 -10   7         67.34         80.36         5.09 o
  -4 -10   7         28.75         20.34         4.52 o
  -3 -10   7         66.27         70.24         3.58 o
  -2 -10   7        178.49        183.69         5.72 o
  -1 -10   7         97.45        100.17         7.32 o
   0 -10   7          4.80          7.32         0.79 o
   1 -10   7          2.01          5.18         0.81 o
   2 -10   7        184.00        185.88         4.15 o
   3 -10   7          4.25          3.91         1.05 o
   4 -10   7         15.90         14.84         1.67 o
   5 -10   7         13.74         15.81         1.92 o
   6 -10   7         52.94         53.78         3.50 o
   7 -10   7         11.65         12.67         2.95 o
   8 -10   7          0.99          6.22         3.06 o
 -10  -9   7          3.10          8.32         3.33 o
  -9  -9   7         11.25         16.32         4.60 o
  -8  -9   7          4.60          4.26         2.06 o
  -7  -9   7         17.75         20.87         4.26 o
  -6  -9   7        228.08        228.99        16.33 o
  -5  -9   7         14.03         12.98         2.36 o
  -4  -9   7         76.16         71.49         5.50 o
  -3  -9   7        123.70        112.36         4.33 o
  -2  -9   7         85.44         69.99         3.32 o
  -1  -9   7        202.91        187.49         5.43 o
   0  -9   7         13.18         13.22         1.39 o
   1  -9   7         35.33         27.84         2.26 o
   2  -9   7       1339.39       1346.38        16.83 o
   3  -9   7        138.33        147.33         6.68 o
   4  -9   7          7.23          6.22         1.32 o
   5  -9   7         59.15         56.05         3.31 o
   6  -9   7         18.08         18.74         2.18 o
   7  -9   7         11.70         12.49         2.33 o
   8  -9   7          7.35          8.62         3.67 o
 -10  -8   7          7.29          5.98         3.07 o
  -9  -8   7          8.41          5.56         1.83 o
  -8  -8   7          5.05          3.21         1.52 o
  -7  -8   7          1.31          4.23         1.53 o
  -6  -8   7        130.26        139.14         6.53 o
  -5  -8   7          2.62          1.27         1.22 o
  -4  -8   7          0.94         -0.36         1.16 o
  -3  -8   7         10.71         11.54         0.99 o
  -2  -8   7          0.00          2.85         0.88 o
  -1  -8   7        261.41        256.53         6.17 o
   0  -8   7        124.70         89.81         3.90 o
   1  -8   7         39.35         46.54         2.70 o
   2  -8   7       1395.09       1369.07        23.70 o
   3  -8   7          5.33          3.32         1.12 o
   4  -8   7         74.79         80.73         4.32 o
   5  -8   7          0.33          0.50         0.99 o
   6  -8   7         46.74         45.11         3.42 o
   7  -8   7          0.09          1.53         1.85 o
   8  -8   7          0.20         -0.90         1.97 o
 -11  -7   7          5.55          0.69         2.16 o
 -10  -7   7         76.40         88.21         9.04 o
  -9  -7   7          6.76          9.14         2.04 o
  -8  -7   7          8.87          5.75         1.81 o
  -7  -7   7         44.07         29.64         3.13 o
  -6  -7   7          3.96          2.74         2.29 o
  -5  -7   7          6.41          4.89         2.24 o
  -4  -7   7        168.42        177.51         6.67 o
  -3  -7   7         35.17         28.46         1.94 o
  -2  -7   7         53.77         61.82         4.54 o
  -1  -7   7         65.59         78.43         3.82 o
   0  -7   7         15.87         24.12         1.68 o
   1  -7   7         77.19         64.64         5.22 o
   2  -7   7        719.28        691.84        10.10 o
   3  -7   7          3.14          2.00         0.45 o
   4  -7   7         70.19         68.73         4.03 o
   5  -7   7          9.07         10.39         1.54 o
   6  -7   7          0.01          1.80         1.02 o
   7  -7   7          3.45          1.86         1.58 o
   8  -7   7          0.00          2.04         2.13 o
   9  -7   7         83.61         83.57         9.21 o
 -11  -6   7         14.10         17.98         4.37 o
 -10  -6   7         22.80         24.74         3.21 o
  -9  -6   7          0.18         -0.36         1.33 o
  -8  -6   7          4.47          3.09         2.44 o
  -7  -6   7          5.32          7.33         1.73 o
  -6  -6   7          2.56          3.99         1.38 o
  -5  -6   7          2.44          1.15         1.09 o
  -4  -6   7          0.16          1.10         1.25 o
  -3  -6   7        189.82        191.97         6.63 o
  -2  -6   7        427.06        466.45        10.00 o
  -1  -6   7        153.51        176.38         8.56 o
   0  -6   7        465.14        483.14         9.23 o
   1  -6   7        108.50        104.63         3.62 o
   2  -6   7          5.89          7.36         0.85 o
   3  -6   7          0.13          0.79         0.63 o
   4  -6   7        445.63        421.57         9.33 o
   5  -6   7         85.29         68.63         7.02 o
   6  -6   7         35.32         33.53         2.59 o
   7  -6   7         10.61         13.35         2.61 o
   8  -6   7          0.36         -1.43         2.02 o
   9  -6   7         44.82         33.48         6.02 o
 -12  -5   7          0.29          2.46         2.17 o
 -11  -5   7          9.20          6.90         3.09 o
 -10  -5   7         24.64         30.56         6.28 o
  -9  -5   7          2.26          2.86         1.15 o
  -8  -5   7         16.20         16.72         2.49 o
  -7  -5   7         31.19         30.28         3.01 o
  -6  -5   7          0.12         -0.97         1.32 o
  -5  -5   7         13.37         10.98         2.51 o
  -4  -5   7        160.95        139.93         7.84 o
  -3  -5   7        206.40        250.15         6.40 o
  -2  -5   7         34.59         13.44         2.39 o
  -1  -5   7         28.79         30.08         3.35 o
   0  -5   7          9.62          5.89         1.40 o
   1  -5   7         68.68         62.39         2.05 o
   2  -5   7          0.00          0.01         0.48 o
   3  -5   7         71.54         60.67         2.50 o
   4  -5   7         25.74         30.46         1.94 o
   5  -5   7        300.18        237.86         7.21 o
   6  -5   7         54.25         51.20         4.31 o
   7  -5   7         10.44          9.85         2.35 o
   8  -5   7          0.02         -2.81         2.81 o
   9  -5   7          5.82          7.40         3.21 o
 -12  -4   7          9.06         13.64         3.91 o
 -11  -4   7         13.24         12.82         2.37 o
 -10  -4   7          0.28         -0.36         1.40 o
  -9  -4   7         18.46         16.19         2.54 o
  -8  -4   7         69.31         58.17         6.22 o
  -7  -4   7         17.02         29.63         2.92 o
  -6  -4   7          3.82          4.51         2.23 o
  -5  -4   7         33.97         54.47         4.93 o
  -4  -4   7        261.41        271.27        10.92 o
  -3  -4   7        216.08        232.56         5.74 o
  -2  -4   7         19.09         15.98         2.54 o
  -1  -4   7        442.30        484.91        12.29 o
   0  -4   7        311.19        281.87         6.75 o
   1  -4   7          0.36          0.55         0.54 o
   2  -4   7         23.49         31.18         1.61 o
   3  -4   7          2.29          1.11         0.67 o
   4  -4   7          4.37          3.37         0.79 o
   5  -4   7          2.51          2.49         1.32 o
   6  -4   7          1.52          1.01         1.17 o
   7  -4   7          0.53         -0.83         1.57 o
   8  -4   7         10.89         22.23         4.76 o
 -11  -3   7          1.57          3.18         1.60 o
 -10  -3   7          2.71          4.86         1.80 o
  -9  -3   7          0.60          1.99         4.92 o
  -8  -3   7          0.10         -0.22         1.51 o
  -7  -3   7         80.68         91.25         7.04 o
  -6  -3   7         11.64         28.96         3.99 o
  -5  -3   7        128.38        160.00         8.51 o
  -4  -3   7        511.26        449.17        14.48 o
  -3  -3   7         53.14         45.65         2.11 o
  -2  -3   7          0.02          4.35         1.55 o
  -1  -3   7         23.88         39.75         3.35 o
   0  -3   7        164.96        165.24         4.96 o
   1  -3   7          7.10         12.92         0.86 o
   2  -3   7          7.72          9.15         0.79 o
   3  -3   7         67.39         54.48         3.38 o
   4  -3   7          3.00          2.80         1.25 o
   5  -3   7         20.45         16.82         2.30 o
   6  -3   7          0.71          2.04         1.43 o
   7  -3   7          8.74         13.16         2.05 o
   8  -3   7          8.51          7.54         3.32 o
 -11  -2   7          3.83          0.91         1.25 o
 -10  -2   7         15.34         14.34         2.45 o
  -9  -2   7         74.08         75.58         4.94 o
  -8  -2   7         84.74         89.11         7.35 o
  -7  -2   7        546.41        556.07        18.78 o
  -6  -2   7         82.54        115.53         7.55 o
  -5  -2   7         56.18         58.48         5.09 o
  -4  -2   7        253.70        268.71        10.73 o
  -3  -2   7         17.22         23.03         3.00 o
  -2  -2   7        241.20        217.21         9.15 o
  -1  -2   7          0.87          6.71         1.23 o
   0  -2   7          9.07         17.83         1.70 o
   1  -2   7        571.81        564.20        14.98 o
   2  -2   7        103.32         91.83         4.25 o
   3  -2   7        195.11        196.27         6.81 o
   4  -2   7         36.12         28.43         2.82 o
   5  -2   7         48.51         50.95         5.44 o
   6  -2   7         17.22         17.41         5.50 o
   7  -2   7          0.47          0.97         2.01 o
   8  -2   7          0.22          0.12         1.46 o
 -12  -1   7         25.54         27.24         4.83 o
 -11  -1   7          0.35          1.36         1.48 o
 -10  -1   7          5.35          6.79         1.83 o
  -9  -1   7         10.91         10.37         3.03 o
  -8  -1   7         36.86         35.87         4.81 o
  -7  -1   7          4.00          3.81         2.44 o
  -6  -1   7         74.68         53.93         5.28 o
  -5  -1   7          2.61          3.07         1.88 o
  -4  -1   7        568.33        545.70        16.46 o
  -3  -1   7         20.88         18.66         1.92 o
  -2  -1   7        259.53        242.42         4.87 o
  -1  -1   7        464.25        425.15         6.26 o
   0  -1   7       1996.61       2075.16        32.49 o
   1  -1   7         18.58         13.03         1.23 o
   2  -1   7         22.33         21.08         1.48 o
   3  -1   7          9.98          7.26         1.68 o
   4  -1   7         36.37         34.11         3.21 o
   5  -1   7         22.23         22.89         2.75 o
   6  -1   7          0.23          0.73         3.00 o
   7  -1   7         16.36         22.29         3.23 o
   8  -1   7         13.63         17.14         4.30 o
 -12   0   7         60.89         68.54         7.80 o
 -11   0   7         28.02         24.23         3.14 o
 -10   0   7         37.94         29.71         3.34 o
  -9   0   7         22.74         29.90         4.74 o
  -8   0   7          3.44          7.83         2.87 o
  -7   0   7         33.72         56.86         5.68 o
  -6   0   7         23.60         18.61         3.34 o
  -5   0   7        613.23        634.24        19.11 o
  -4   0   7        802.11        892.83        18.96 o
  -3   0   7          2.11          3.21         1.12 o
  -2   0   7        188.27        168.25         3.97 o
  -1   0   7       2093.91       2053.44        28.37 o
   0   0   7        161.69        169.58         5.12 o
   1   0   7         26.75         32.87         2.34 o
   2   0   7         65.47         54.61         2.26 o
   3   0   7          9.39          7.33         1.82 o
   4   0   7          1.64         -0.78         1.54 o
   5   0   7          0.05          2.93         1.42 o
   6   0   7         26.55         24.46         3.10 o
   7   0   7          0.48         -1.46         2.50 o
   8   0   7          9.46          7.86         2.19 o
   9   0   7          0.01         -0.18         1.99 o
 -12   1   7        101.15        101.30         9.61 o
 -11   1   7          3.52          1.08         2.05 o
 -10   1   7          7.20         16.64         4.01 o
  -9   1   7          4.95          1.52         2.16 o
  -8   1   7         13.48         16.02         3.65 o
  -7   1   7         40.19         47.21         3.88 o
  -6   1   7          1.50          9.99         1.93 o
  -5   1   7         16.81         13.32         1.94 o
  -4   1   7        323.24        374.64         7.66 o
  -3   1   7         40.47         55.74         1.89 o
  -2   1   7         26.41         23.77         1.52 o
  -1   1   7          2.76          3.38         0.59 o
   0   1   7         36.52         44.14         3.62 o
   1   1   7         27.43         20.59         1.43 o
   2   1   7       1015.91        994.69        28.99 o
   3   1   7        271.71        277.08         8.85 o
   4   1   7         12.15          9.86         2.07 o
   5   1   7          0.02          1.87         1.36 o
   6   1   7         12.19         10.90         2.27 o
   7   1   7          0.03         -1.58         2.84 o
   8   1   7         19.78         26.09         6.24 o
 -12   2   7          3.60          1.83         1.83 o
 -11   2   7          4.46          1.57         1.78 o
 -10   2   7         72.43         66.72         7.40 o
  -9   2   7         39.29         35.91         5.34 o
  -8   2   7          0.52         -0.28         2.68 o
  -7   2   7         17.48         13.59         2.31 o
  -6   2   7         35.14         27.90         2.96 o
  -5   2   7         24.24         34.55         5.07 o
  -4   2   7          5.80          5.60         1.08 o
  -3   2   7          2.00          1.29         0.74 o
  -2   2   7        172.80        179.65         4.49 o
  -1   2   7         22.08         27.28         1.56 o
   0   2   7        180.06        165.26         3.60 o
   1   2   7        159.59        172.20         3.17 o
   2   2   7        301.40        285.39        13.07 o
   3   2   7        308.91        302.82         9.47 o
   4   2   7          4.21          2.05         1.27 o
   5   2   7         20.91         15.59         2.47 o
   6   2   7          3.05          0.10         1.76 o
   7   2   7          1.72         -0.83         2.56 o
   8   2   7          0.90          0.41         3.00 o
 -12   3   7          3.17         11.10         3.90 o
 -11   3   7         11.78         19.18         4.60 o
 -10   3   7        115.17        112.07         9.95 o
  -9   3   7         23.41         24.47         3.56 o
  -8   3   7         24.17         22.76         4.37 o
  -7   3   7         23.54         23.01         4.15 o
  -6   3   7         49.88         35.08         4.58 o
  -5   3   7         49.56         58.47         3.84 o
  -4   3   7         60.31         50.89         4.73 o
  -3   3   7          0.33          0.12         0.85 o
  -2   3   7          2.37          3.48         0.86 o
  -1   3   7          0.04          2.06         0.60 o
   0   3   7          3.56          1.51         0.56 o
   1   3   7          4.27          4.47         0.82 o
   2   3   7        196.42        195.17         7.27 o
   3   3   7         11.51         15.13         2.38 o
   4   3   7        120.74        114.70         6.06 o
   5   3   7          8.94          9.97         2.01 o
   6   3   7         34.24         32.67         5.58 o
   7   3   7         52.83         64.22         8.05 o
 -11   4   7          3.19          4.65         2.68 o
 -10   4   7          0.33          4.01         1.72 o
  -9   4   7         17.17         15.75         3.00 o
  -8   4   7         12.42         13.35         3.81 o
  -7   4   7          5.67          7.55         2.97 o
  -6   4   7         17.35         12.08         2.75 o
  -5   4   7         15.20         10.32         1.74 o
  -4   4   7         25.91         23.14         4.90 o
  -3   4   7        996.05        970.41        17.74 o
  -2   4   7          1.59          1.70         1.48 o
  -1   4   7       1988.18       2036.51        23.82 o
   0   4   7         22.56         24.55         1.48 o
   1   4   7        558.22        507.55         7.17 o
   2   4   7        107.49        109.25         5.39 o
   3   4   7         86.21         77.22         4.76 o
   4   4   7         17.62         21.59         2.82 o
   5   4   7        101.51        111.32         6.53 o
   6   4   7          0.31          3.37         2.89 o
   7   4   7         14.72          6.68         2.94 o
 -11   5   7          2.22         -0.61         1.68 o
 -10   5   7          0.41         -1.05         2.83 o
  -9   5   7          0.00         -0.41         2.30 o
  -8   5   7         62.91         85.48         8.53 o
  -7   5   7          0.34         -2.06         2.47 o
  -6   5   7         38.65         36.61         4.90 o
  -5   5   7        171.60        172.84         9.27 o
  -4   5   7         74.28         60.21         3.98 o
  -3   5   7         81.31         82.34         4.50 o
  -2   5   7         32.99         35.67         2.94 o
  -1   5   7         64.84         72.78         4.00 o
   0   5   7         21.22         28.13         1.65 o
   1   5   7          7.46          7.33         1.12 o
   2   5   7          9.32         12.00         1.88 o
   3   5   7          0.73          1.14         1.27 o
   4   5   7        112.69        120.62         6.34 o
   5   5   7          0.92          1.50         2.13 o
   6   5   7         43.03         56.41         7.93 o
   7   5   7         12.89          7.52         3.26 o
 -11   6   7          1.28          2.35         2.22 o
 -10   6   7         15.75         20.88         5.29 o
  -9   6   7          5.91         14.79         4.18 o
  -8   6   7         24.54         23.69         4.75 o
  -7   6   7         82.24         81.63         7.85 o
  -6   6   7         32.39         31.53         3.29 o
  -5   6   7          0.17         -1.21         1.21 o
  -4   6   7          1.26          1.11         1.16 o
  -3   6   7        214.69        194.08         7.30 o
  -2   6   7         88.24         90.49         4.83 o
  -1   6   7        537.21        481.30         9.18 o
   0   6   7         29.68         29.30         1.74 o
   1   6   7          1.45          1.08         0.97 o
   2   6   7        126.67        126.11         5.91 o
   3   6   7         38.54         30.74         5.18 o
   4   6   7          9.27          9.34         3.56 o
   5   6   7          2.85          5.34         3.40 o
 -10   7   7          0.19         -0.22         2.21 o
  -9   7   7          3.99          2.77         2.64 o
  -8   7   7         25.61         22.74         4.80 o
  -7   7   7        130.07        112.27         9.61 o
  -6   7   7          0.88          0.79         1.53 o
  -5   7   7          5.99          7.40         1.93 o
  -4   7   7          9.14          9.08         2.42 o
  -3   7   7        188.33        196.70         7.74 o
  -2   7   7          0.25         -0.15         1.08 o
  -1   7   7         76.44         71.98         4.63 o
   0   7   7         74.30         73.54         4.52 o
   1   7   7         50.90         39.36         5.98 o
   2   7   7         22.81         25.51         5.07 o
   3   7   7          2.93          7.17         3.72 o
   4   7   7          0.01         -0.57         2.65 o
   5   7   7         31.75         37.72         6.50 o
 -10   8   7         10.34         11.22         4.30 o
  -9   8   7          1.61          3.22         2.81 o
  -8   8   7         20.48         13.84         4.18 o
  -7   8   7         77.09         90.71         8.80 o
  -6   8   7          6.70          5.98         2.85 o
  -5   8   7          2.10          2.31         1.55 o
  -4   8   7         43.19         40.07         3.78 o
  -3   8   7          1.90          3.83         1.45 o
  -2   8   7          0.20          1.54         1.44 o
  -1   8   7          9.01         15.41         2.31 o
   0   8   7         57.30         44.88         6.01 o
   1   8   7          0.01         -2.36         2.36 o
   2   8   7          0.00          2.08         2.43 o
   3   8   7         20.50         18.67         4.58 o
   4   8   7         18.82         22.11         5.06 o
  -9   9   7         15.49         22.09         5.45 o
  -8   9   7          0.35          6.13         3.05 o
  -7   9   7          0.19          2.00         2.84 o
  -6   9   7          7.61          2.81         2.07 o
  -5   9   7         14.09         11.16         2.19 o
  -4   9   7        108.13        113.78         6.48 o
  -3   9   7         15.30         16.53         2.71 o
  -2   9   7          3.46          4.90         1.52 o
  -1   9   7          3.86          7.98         2.95 o
   0   9   7         95.13         97.73         9.16 o
   1   9   7          3.87         -1.21         2.93 o
   2   9   7         10.55         15.60         4.05 o
   3   9   7          0.00          0.49         2.36 o
  -8  10   7         23.40         19.27         4.74 o
  -7  10   7          1.31          6.24         3.11 o
  -6  10   7          7.39          2.39         1.52 o
  -5  10   7          6.89          5.51         2.92 o
  -4  10   7        263.13        256.49        16.97 o
  -3  10   7         44.03         49.76         4.43 o
  -2  10   7          1.08          0.62         1.48 o
  -1  10   7         60.87         62.47         7.52 o
   0  10   7          3.89          3.25         2.08 o
   1  10   7          2.85         -0.26         2.21 o
   2  10   7         21.59         28.74         5.48 o
  -8  11   7          2.85          1.41         2.32 o
  -7  11   7          0.33         -2.87         2.87 o
  -6  11   7          1.81          4.89         1.74 o
  -5  11   7          0.41          0.01         2.55 o
  -4  11   7         83.27         71.28         5.53 o
  -3  11   7          8.46          6.24         1.83 o
  -2  11   7          4.40          7.03         3.06 o
  -1  11   7          0.27          2.61         2.48 o
   0  11   7          0.51         -0.59         2.36 o
   1  11   7          1.11          0.67         2.54 o
  -6  12   7         11.18          4.96         2.97 o
  -5  12   7          0.23          1.12         1.62 o
  -4  12   7          6.88          4.01         2.58 o
  -3  12   7         26.10         23.64         4.80 o
  -2  12   7         11.47         16.36         3.97 o
  -1  12   7         14.00         14.12         3.95 o
  -5  13   7          0.15          3.94         2.53 o
  -3  13   7          1.65          0.57         2.03 o
  -3 -17   8          3.99          2.85         2.28 o
  -2 -17   8          0.41         -1.46         1.76 o
   1 -17   8          0.02          3.65         2.90 o
  -4 -16   8          4.25          0.11         2.09 o
  -3 -16   8         66.43         75.89         8.36 o
  -2 -16   8          0.01         -0.72         1.66 o
  -1 -16   8          4.52         10.54         3.66 o
   0 -16   8          5.14          5.19         2.67 o
   1 -16   8          0.68          0.84         3.98 o
   2 -16   8          0.24         -1.91         1.91 o
   3 -16   8          3.07          3.77         2.05 o
   4 -16   8          0.03          2.48         2.60 o
  -5 -15   8          0.07         -2.84         2.84 o
  -4 -15   8         20.30         22.96         4.64 o
  -3 -15   8          3.50          5.52         2.54 o
  -2 -15   8          0.00          0.13         1.62 o
  -1 -15   8         11.12         14.83         2.59 o
   0 -15   8         16.45         21.66         4.68 o
   1 -15   8         11.41         12.46         2.68 o
   2 -15   8         10.25         11.41         2.64 o
   3 -15   8         14.31         15.40         2.86 o
   4 -15   8         10.28         10.51         2.69 o
   5 -15   8         37.77         37.08         5.94 o
   6 -15   8         17.04         21.52         4.96 o
  -6 -14   8          2.26          4.65         2.58 o
  -5 -14   8          8.38          1.42         2.18 o
  -4 -14   8         90.17         92.94         9.03 o
  -3 -14   8          4.96          2.28         2.36 o
  -2 -14   8          0.14          4.05         1.70 o
  -1 -14   8         25.64         23.73         2.94 o
   0 -14   8          0.69          0.42         1.87 o
   1 -14   8          7.08         11.61         3.44 o
   2 -14   8          0.26          4.53         1.99 o
   3 -14   8         85.19         96.24         8.04 o
   4 -14   8          0.90          1.18         1.52 o
   5 -14   8          3.49         -0.43         1.67 o
   6 -14   8         14.82         12.22         3.60 o
  -7 -13   8          3.41          0.28         2.64 o
  -6 -13   8          6.45         10.11         3.65 o
  -5 -13   8         30.72         26.58         5.16 o
  -4 -13   8          9.62          6.79         2.92 o
  -3 -13   8          0.61          3.77         2.38 o
  -2 -13   8         18.73         15.38         2.44 o
  -1 -13   8         74.91         73.66         4.80 o
   0 -13   8         38.78         33.59         3.22 o
   1 -13   8          1.94          3.43         2.46 o
   2 -13   8         16.30         14.14         2.44 o
   3 -13   8          0.67         -0.26         1.61 o
   4 -13   8         36.87         38.97         3.11 o
   5 -13   8          2.18          3.40         1.54 o
   6 -13   8         29.55         41.53         5.89 o
  -8 -12   8          0.95          1.89         2.34 o
  -7 -12   8          2.13         -1.46         1.46 o
  -6 -12   8          1.87          3.66         1.56 o
  -5 -12   8          3.53          4.70         1.61 o
  -4 -12   8         17.78         17.88         5.01 o
  -3 -12   8         57.45         53.18         4.15 o
  -2 -12   8         30.65         26.93         2.97 o
  -1 -12   8         14.01          6.20         1.24 o
   0 -12   8         22.70         22.76         1.96 o
   1 -12   8         33.14         33.65         3.33 o
   2 -12   8          4.38          5.01         1.66 o
   3 -12   8          0.37          1.60         1.23 o
   4 -12   8         23.94         23.95         2.80 o
   5 -12   8          0.06          1.17         1.52 o
   6 -12   8          4.06          6.19         2.58 o
  -8 -11   8          9.65          7.79         1.99 o
  -7 -11   8          5.44          5.28         2.20 o
  -6 -11   8          2.45          6.10         1.92 o
  -5 -11   8         46.85         43.17         3.95 o
  -4 -11   8         26.75         28.94         3.30 o
  -3 -11   8         67.44         59.23         3.44 o
  -2 -11   8         18.72         18.68         5.12 o
  -1 -11   8        273.76        243.40        23.67 o
   0 -11   8         11.00          9.45         1.63 o
   1 -11   8        223.87        223.32         7.95 o
   2 -11   8          0.12          1.15         0.80 o
   3 -11   8        135.95        135.50         4.87 o
   4 -11   8          9.37         10.73         1.54 o
   5 -11   8         13.18         11.67         2.12 o
   6 -11   8         41.62         53.35         3.68 o
   7 -11   8          0.19         -0.08         1.85 o
   8 -11   8          0.04          1.23         2.41 o
  -9 -10   8          0.14          5.73         3.54 o
  -8 -10   8         15.46         13.76         2.69 o
  -7 -10   8          0.00          0.07         2.78 o
  -6 -10   8         13.50         17.86         2.65 o
  -5 -10   8          3.51          2.04         5.16 o
  -4 -10   8        467.57        419.32        15.56 o
  -3 -10   8          0.53          4.13         1.18 o
  -2 -10   8        150.60        114.70         4.52 o
  -1 -10   8         64.35         62.03         3.83 o
   0 -10   8        217.57        198.04         5.58 o
   1 -10   8         46.80         49.48         2.38 o
   2 -10   8         86.84         81.97         3.89 o
   3 -10   8        126.19        123.96         4.63 o
   4 -10   8         73.88         76.81         3.82 o
   5 -10   8         17.49         15.80         1.94 o
   6 -10   8        173.35        174.75         6.41 o
   7 -10   8          3.58         13.88         3.77 o
   8 -10   8          1.42         -1.44         1.98 o
 -10  -9   8          0.15          8.25         3.95 o
  -9  -9   8         36.80         44.65         7.78 o
  -8  -9   8          0.35         -1.26         3.88 o
  -7  -9   8          5.26          4.97         1.73 o
  -6  -9   8        301.03        312.94        10.51 o
  -5  -9   8          3.02          2.87         1.48 o
  -4  -9   8          0.12          1.32         1.26 o
  -3  -9   8          9.97          6.80         1.28 o
  -2  -9   8         33.35         32.90         3.14 o
  -1  -9   8         90.49         76.75         3.52 o
   0  -9   8          1.04         -0.26         1.07 o
   1  -9   8         95.76         92.31         4.10 o
   2  -9   8        484.78        478.15         8.64 o
   3  -9   8         34.36         34.20         2.39 o
   4  -9   8          6.14          8.04         1.36 o
   5  -9   8          7.76         11.78         1.67 o
   6  -9   8        119.83        133.72        11.36 o
   7  -9   8         20.73         28.28         5.75 o
   8  -9   8         21.57         30.59         5.51 o
 -10  -8   8          0.00          2.23         2.90 o
  -9  -8   8          7.11         10.19         2.32 o
  -8  -8   8         92.93         96.23         5.94 o
  -7  -8   8         18.73         27.48         3.25 o
  -6  -8   8       1192.79       1198.81        22.88 o
  -5  -8   8          9.01          4.45         2.29 o
  -4  -8   8         83.43         67.54         4.29 o
  -3  -8   8          2.40          0.82         0.87 o
  -2  -8   8        165.88        141.17         4.62 o
  -1  -8   8          2.50          2.89         0.97 o
   0  -8   8        136.05        111.04        11.06 o
   1  -8   8         88.13         86.86         3.97 o
   2  -8   8        614.65        560.99         9.20 o
   3  -8   8         35.14         38.50         3.03 o
   4  -8   8         34.13         35.42         3.08 o
   5  -8   8         93.30         86.28         4.11 o
   6  -8   8         15.37         15.02         2.62 o
   7  -8   8         13.88         11.47         2.36 o
   8  -8   8         25.10         23.23         4.96 o
 -11  -7   8          2.64          3.83         2.72 o
 -10  -7   8         37.46         40.06         4.09 o
  -9  -7   8          1.84          5.52         1.91 o
  -8  -7   8          8.40          6.32         2.25 o
  -7  -7   8          0.31          0.41         3.23 o
  -6  -7   8        208.35        208.34         8.03 o
  -5  -7   8          0.59          2.68         1.26 o
  -4  -7   8          7.90          6.51         1.11 o
  -3  -7   8          6.39          9.22         1.77 o
  -2  -7   8        230.76        216.94         6.87 o
  -1  -7   8        316.67        303.95        12.42 o
   0  -7   8        110.89        116.62         7.43 o
   1  -7   8          0.03          0.38         1.78 o
   2  -7   8         84.00         83.14         2.74 o
   3  -7   8         67.01         64.38         4.47 o
   4  -7   8          0.56          1.43         0.95 o
   5  -7   8          6.37          7.58         1.39 o
   6  -7   8          1.58          4.61         1.81 o
   7  -7   8          1.75          5.38         2.20 o
   8  -7   8         45.91         62.32         7.86 o
 -11  -6   8          3.80          3.12         2.12 o
 -10  -6   8         20.49         20.40         3.00 o
  -9  -6   8          2.73          1.66         1.55 o
  -8  -6   8         27.58         28.35         6.13 o
  -7  -6   8          1.54          3.40         1.36 o
  -6  -6   8         29.98         28.19         3.06 o
  -5  -6   8         28.93         17.28         3.27 o
  -4  -6   8         82.28         93.83         3.98 o
  -3  -6   8        598.76        620.11        12.12 o
  -2  -6   8         66.86         59.26         5.05 o
  -1  -6   8          0.41         -0.06         1.27 o
   0  -6   8         46.95         36.34         3.91 o
   1  -6   8         47.11         49.89         2.00 o
   2  -6   8          0.55          1.96         0.60 o
   3  -6   8          0.18          0.31         0.50 o
   4  -6   8          9.77          8.27         1.46 o
   5  -6   8         91.77         90.48         7.88 o
   6  -6   8          1.20          2.57         1.54 o
   7  -6   8          2.31         -3.19         5.04 o
   8  -6   8         61.40         67.36         8.10 o
 -12  -5   8          0.13         -2.63         2.63 o
 -11  -5   8          3.67         -0.62         1.36 o
 -10  -5   8         20.09         15.48         2.68 o
  -9  -5   8          9.19         12.97         3.04 o
  -8  -5   8          2.51          1.29         1.27 o
  -7  -5   8          1.50          3.74         1.56 o
  -6  -5   8         42.29         34.97         4.41 o
  -5  -5   8         18.68         23.67         3.76 o
  -4  -5   8         81.21         77.34         3.33 o
  -3  -5   8        265.48        286.03         7.10 o
  -2  -5   8          0.02          4.39         1.75 o
  -1  -5   8         29.30         36.49         3.89 o
   0  -5   8          6.49          2.83         0.94 o
   1  -5   8         52.72         58.61         2.38 o
   2  -5   8          3.47          6.16         0.99 o
   3  -5   8          7.92          7.41         0.99 o
   4  -5   8          0.80         -0.58         0.66 o
   5  -5   8         42.90         39.44         3.27 o
   6  -5   8          0.40          1.00         2.03 o
   7  -5   8          1.37          1.97         1.57 o
   8  -5   8          6.36          5.86         2.90 o
 -12  -4   8          0.02         -2.38         2.38 o
 -11  -4   8         42.67         42.90         4.28 o
 -10  -4   8          4.06          6.79         2.42 o
  -9  -4   8          1.13          2.69         3.53 o
  -8  -4   8         26.40         28.58         3.20 o
  -7  -4   8          0.52         -1.06         1.68 o
  -6  -4   8        330.37        318.08        13.50 o
  -5  -4   8        190.68        134.33         8.19 o
  -4  -4   8        311.96        312.78         6.74 o
  -3  -4   8         19.66         24.83         3.66 o
  -2  -4   8         21.29         17.26         2.66 o
  -1  -4   8        301.44        281.69         7.35 o
   0  -4   8         80.45         66.70         3.29 o
   1  -4   8        210.50        202.82         3.78 o
   2  -4   8         27.07         22.17         1.31 o
   3  -4   8        144.96        160.63         4.08 o
   4  -4   8         48.03         48.69         3.47 o
   5  -4   8        102.38         98.83         5.34 o
   6  -4   8          4.50          2.63         2.06 o
   7  -4   8          0.43          1.07         2.03 o
   8  -4   8          0.15         -0.84         2.60 o
 -12  -3   8          0.01          0.81         1.31 o
 -11  -3   8          9.34         16.07         3.38 o
 -10  -3   8         18.29         15.75         2.88 o
  -9  -3   8          0.02         -0.87         1.46 o
  -8  -3   8         10.02         18.42         3.73 o
  -7  -3   8        134.59        138.04         9.26 o
  -6  -3   8          0.36          3.17         2.20 o
  -5  -3   8        126.92         97.88         6.92 o
  -4  -3   8          0.01          1.03         0.60 o
  -3  -3   8          4.56          4.51         1.81 o
  -2  -3   8         71.64         65.89         3.44 o
  -1  -3   8       1194.41       1176.72        14.27 o
   0  -3   8         13.87         18.10         1.35 o
   1  -3   8         51.94         45.21         2.38 o
   2  -3   8        295.72        296.61         8.47 o
   3  -3   8         10.81         11.48         1.90 o
   4  -3   8         11.62         16.83         2.64 o
   5  -3   8         16.63         17.92         3.88 o
   6  -3   8          5.12          7.07         1.78 o
   7  -3   8         27.63         36.96         5.44 o
   8  -3   8         16.57         12.79         4.27 o
 -12  -2   8         26.17         20.64         4.30 o
 -11  -2   8          0.55         -2.12         2.12 o
 -10  -2   8          0.06         -0.81         1.46 o
  -9  -2   8         49.04         44.05         5.67 o
  -8  -2   8        188.90        199.98        11.50 o
  -7  -2   8          0.52          6.20         2.82 o
  -6  -2   8        165.80        202.71        10.53 o
  -5  -2   8         58.17         71.56         5.91 o
  -4  -2   8         14.10         21.96         3.14 o
  -3  -2   8        206.91        159.23         5.76 o
  -2  -2   8         21.68         10.45         1.42 o
  -1  -2   8       1365.96       1441.62        16.44 o
   0  -2   8        148.34        137.34         5.86 o
   1  -2   8        675.31        706.46        11.00 o
   2  -2   8        310.71        312.96         8.91 o
   3  -2   8        319.30        298.69         9.08 o
   4  -2   8        129.64        115.54         5.77 o
   5  -2   8          8.90          6.34         1.87 o
   6  -2   8        144.56        148.88         7.30 o
   7  -2   8         63.17         65.86         5.44 o
   8  -2   8          0.04         -0.19         2.28 o
 -12  -1   8         20.69         16.74         4.19 o
 -11  -1   8         10.07         10.53         2.29 o
 -10  -1   8          0.32         -0.57         1.51 o
  -9  -1   8         75.23         86.72         8.10 o
  -8  -1   8         57.93         54.45         5.97 o
  -7  -1   8        127.17        113.03         8.21 o
  -6  -1   8         50.88         30.37         4.26 o
  -5  -1   8        247.26        225.09        10.68 o
  -4  -1   8        709.09        680.98        19.51 o
  -3  -1   8         75.88         88.25         4.29 o
  -2  -1   8        431.40        427.09         7.17 o
  -1  -1   8        153.72        135.25         4.89 o
   0  -1   8         33.58         45.01         2.73 o
   1  -1   8         11.09         16.19         1.45 o
   2  -1   8         14.82         15.66         2.17 o
   3  -1   8          1.30          1.89         1.08 o
   4  -1   8          6.53          6.58         1.82 o
   5  -1   8         15.57         14.73         2.49 o
   6  -1   8         95.94        105.81         6.30 o
   7  -1   8          0.55          1.50         1.66 o
   8  -1   8          0.37          4.42         2.07 o
 -12   0   8          8.21          0.13         1.97 o
 -11   0   8          9.14         11.13         2.54 o
 -10   0   8          5.27          5.96         2.82 o
  -9   0   8         16.66         12.08         3.49 o
  -8   0   8          4.51          4.07         2.11 o
  -7   0   8         41.19         37.47         5.11 o
  -6   0   8        415.39        424.98        16.38 o
  -5   0   8        228.89        205.68        10.26 o
  -4   0   8          1.51          0.29         1.26 o
  -3   0   8        197.62        166.66         6.03 o
  -2   0   8         54.74         58.69         2.32 o
  -1   0   8          5.91          6.61         1.16 o
   0   0   8         20.35         17.12         1.73 o
   1   0   8        437.34        455.95         8.22 o
   2   0   8        310.99        300.86         8.54 o
   3   0   8         16.23         14.12         2.23 o
   4   0   8         29.82         22.24         2.73 o
   5   0   8         19.67         23.43         2.90 o
   6   0   8         30.26         40.13         4.09 o
   7   0   8          6.71          7.02         2.95 o
   8   0   8         11.73         14.85         4.22 o
 -12   1   8         40.07         47.27         6.84 o
 -11   1   8          6.79          9.08         1.99 o
 -10   1   8          1.85          2.18         2.28 o
  -9   1   8         51.51         48.65         6.26 o
  -8   1   8         20.57         24.28         4.33 o
  -7   1   8          5.84          7.42         2.38 o
  -6   1   8       1492.16       1590.20        26.78 o
  -5   1   8         15.27         16.31         2.27 o
  -4   1   8        355.65        347.32         9.42 o
  -3   1   8         14.38         12.66         1.39 o
  -2   1   8        514.19        527.76         8.56 o
  -1   1   8          7.47          2.98         0.54 o
   0   1   8        294.90        304.19         7.72 o
   1   1   8         19.66         22.94         1.64 o
   2   1   8       1776.25       1681.13        40.10 o
   3   1   8          0.53          3.43         1.35 o
   4   1   8         53.11         56.98         4.30 o
   5   1   8          1.10         -0.20         1.35 o
   6   1   8          8.61          6.95         2.00 o
   7   1   8          2.96          6.03         2.90 o
   8   1   8          0.32          5.04         3.40 o
 -12   2   8          5.53          4.41         2.54 o
 -11   2   8         22.07         26.15         5.26 o
 -10   2   8          4.90          3.33         2.95 o
  -9   2   8          4.57          8.52         3.15 o
  -8   2   8        101.13        107.54         6.43 o
  -7   2   8         97.13        101.78         5.90 o
  -6   2   8        711.90        716.50        16.13 o
  -5   2   8        291.77        285.22         7.37 o
  -4   2   8        102.74         98.55         2.83 o
  -3   2   8          0.36          1.07         0.97 o
  -2   2   8          0.32         -0.76         0.76 o
  -1   2   8        138.25        136.40         4.42 o
   0   2   8         59.05         60.77         1.90 o
   1   2   8         60.86         67.10         4.70 o
   2   2   8        405.81        404.53        11.28 o
   3   2   8         81.74         77.43         7.10 o
   4   2   8         10.44         11.50         2.15 o
   5   2   8          3.90          6.79         1.93 o
   6   2   8          0.64         -0.51         3.41 o
   7   2   8          0.28          0.44         2.19 o
 -11   3   8          0.62          0.97         2.14 o
 -10   3   8        179.79        212.95        13.91 o
  -9   3   8          4.63          6.99         2.46 o
  -8   3   8         49.20         62.62         5.09 o
  -7   3   8          1.73         -0.56         1.51 o
  -6   3   8         29.01         18.80         2.59 o
  -5   3   8          2.40         -1.24         1.24 o
  -4   3   8         46.69         64.38         3.30 o
  -3   3   8         38.32         41.81         2.47 o
  -2   3   8         21.72         16.22         1.45 o
  -1   3   8        126.48        119.12         4.17 o
   0   3   8        592.47        549.33         7.62 o
   1   3   8          8.30          9.64         1.93 o
   2   3   8          8.89          8.80         1.79 o
   3   3   8          3.61          3.53         1.43 o
   4   3   8         58.26         61.36         4.65 o
   5   3   8          3.66          4.68         1.77 o
   6   3   8          5.59          8.14         3.10 o
   7   3   8          0.98         -1.26         2.35 o
 -11   4   8         26.02         41.86         6.90 o
 -10   4   8         51.52         61.04         6.91 o
  -9   4   8         27.77         38.88         4.41 o
  -8   4   8         87.01         80.14         5.74 o
  -7   4   8         54.05         52.44         6.12 o
  -6   4   8         39.26         25.10         4.10 o
  -5   4   8         71.60         76.92         4.70 o
  -4   4   8         32.12         26.14         2.68 o
  -3   4   8        223.02        238.51         7.52 o
  -2   4   8         10.68         13.64         1.54 o
  -1   4   8        215.59        230.98         7.07 o
   0   4   8         97.51        104.83         3.79 o
   1   4   8        525.29        523.93        20.25 o
   2   4   8         42.99         43.36         6.14 o
   3   4   8         21.97         19.13         2.67 o
   4   4   8         79.66         83.14         7.08 o
   5   4   8          6.19         13.14         4.15 o
   6   4   8          0.61          2.00         2.06 o
 -11   5   8          2.47          3.90         2.18 o
 -10   5   8          0.66          0.59         1.56 o
  -9   5   8          8.39          6.22         2.05 o
  -8   5   8         29.37         35.07         5.77 o
  -7   5   8          1.02          4.57         2.79 o
  -6   5   8         45.85         42.66         3.81 o
  -5   5   8          0.04          0.11         1.25 o
  -4   5   8          0.25          1.62         1.15 o
  -3   5   8        235.96        246.49         9.29 o
  -2   5   8         75.54         75.45         3.43 o
  -1   5   8         27.88         35.45         2.24 o
   0   5   8         55.66         53.97         4.18 o
   1   5   8         39.20         47.40         3.68 o
   2   5   8          0.45          0.56         4.04 o
   3   5   8          3.96          5.66         1.63 o
   4   5   8          0.01          5.05         3.06 o
   5   5   8          7.51          7.90         3.46 o
 -10   6   8          1.09          0.02         2.15 o
  -9   6   8          3.67         -1.65         2.55 o
  -8   6   8          1.05          2.45         2.87 o
  -7   6   8         39.97         35.94         5.43 o
  -6   6   8         13.35         13.50         2.50 o
  -5   6   8          0.51          3.34         1.65 o
  -4   6   8         13.79         13.02         2.11 o
  -3   6   8          3.66          3.51         2.17 o
  -2   6   8          4.60          4.48         4.51 o
  -1   6   8          0.27          1.65         0.67 o
   0   6   8         24.93         24.93         2.65 o
   1   6   8         18.89         21.93         4.44 o
   2   6   8          0.84         -0.84         2.35 o
   3   6   8         26.03         28.19         5.52 o
   4   6   8          0.68         -3.13         3.13 o
   5   6   8          0.02          2.18         3.15 o
 -10   7   8          0.17          4.39         3.05 o
  -9   7   8         15.13         14.87         4.45 o
  -8   7   8          6.08          4.38         2.68 o
  -7   7   8         30.60         26.12         4.88 o
  -6   7   8          3.09          1.64         1.47 o
  -5   7   8          2.93          2.13         1.43 o
  -4   7   8         26.95         25.31         3.05 o
  -3   7   8         80.24         82.65         5.03 o
  -2   7   8          2.49          1.36         2.33 o
  -1   7   8         74.86         65.90         7.21 o
   0   7   8        134.33        132.15        10.14 o
   1   7   8         27.90         29.78         5.19 o
   2   7   8         11.26          8.58         3.74 o
   3   7   8          4.02          2.54         2.07 o
   4   7   8          4.30         -0.07         2.37 o
  -9   8   8          2.86          1.74         2.65 o
  -8   8   8         17.87         19.40         4.92 o
  -7   8   8          5.68          4.44         2.81 o
  -6   8   8         17.64         17.98         5.22 o
  -5   8   8         31.13         25.72         5.16 o
  -4   8   8         14.84         18.16         2.74 o
  -3   8   8          7.26         12.64         2.59 o
  -2   8   8          3.33          3.37         2.41 o
  -1   8   8         90.35        102.00         9.20 o
   0   8   8         98.54         89.82         8.73 o
   1   8   8         66.92         81.50         8.53 o
   2   8   8         19.39         22.91         5.08 o
   3   8   8          1.93          3.73         3.16 o
  -9   9   8         16.69         16.63         4.25 o
  -8   9   8          0.00         -2.46         3.02 o
  -7   9   8          7.80          8.25         3.22 o
  -6   9   8          3.00          1.68         3.84 o
  -5   9   8         30.93         30.84         3.71 o
  -4   9   8         30.03         25.14         3.29 o
  -3   9   8         89.69         93.19         5.86 o
  -2   9   8         45.77         38.70         5.92 o
  -1   9   8          0.41          4.44         3.33 o
   0   9   8          0.66          1.53         2.07 o
   1   9   8          6.81          8.08         3.89 o
   2   9   8         47.23         46.62         7.05 o
  -8  10   8          4.41         11.56         4.25 o
  -7  10   8         11.58         12.99         4.36 o
  -6  10   8         64.41         54.60        10.20 o
  -5  10   8          5.66          8.41         2.11 o
  -4  10   8         70.18         77.46         6.99 o
  -3  10   8          9.56         13.70         3.85 o
  -2  10   8         18.30         20.87         4.42 o
  -1  10   8          4.73          8.81         3.83 o
   0  10   8         10.66         11.51         3.60 o
   1  10   8          8.31         15.12         4.29 o
  -7  11   8         27.04         27.08         5.41 o
  -6  11   8         53.08         53.01         5.06 o
  -5  11   8         55.24         63.46         5.45 o
  -4  11   8         12.52          7.37         3.03 o
  -3  11   8          0.64          2.18         1.87 o
  -2  11   8          0.83          1.78         2.69 o
  -1  11   8         13.98         15.76         4.31 o
  -6  12   8          1.82         -0.78         2.32 o
  -5  12   8         13.44         17.50         4.34 o
  -4  12   8         14.12         11.23         3.31 o
  -3  12   8          3.35         -3.42         3.42 o
  -3 -17   9          0.00         -2.54         2.54 o
   1 -17   9         41.65         42.34         6.93 o
  -4 -16   9         20.32         14.36         3.88 o
  -3 -16   9          0.02          1.81         2.31 o
  -2 -16   9          1.45          3.29         2.66 o
  -1 -16   9         32.02         30.21         5.55 o
   0 -16   9         32.72         41.24         6.56 o
   1 -16   9         82.37         98.79         6.94 o
   2 -16   9          1.61          2.94         2.02 o
   3 -16   9         11.61         15.40         4.18 o
   4 -16   9          0.20          2.47         2.53 o
  -5 -15   9         33.80         48.13         6.98 o
  -4 -15   9         46.85         50.56         6.77 o
  -3 -15   9         25.23         26.41         4.77 o
  -2 -15   9          1.56          2.43         1.63 o
  -1 -15   9         82.88         85.91         8.42 o
   0 -15   9         12.76         10.54         3.86 o
   1 -15   9         56.33         57.84         6.84 o
   2 -15   9         41.01         40.14         4.51 o
   3 -15   9         62.47         74.21         9.96 o
   4 -15   9         47.10         38.69         4.38 o
   5 -15   9          0.75          1.57         2.36 o
  -6 -14   9          1.71         -0.59         1.72 o
  -5 -14   9         26.85         35.07         6.05 o
  -4 -14   9         22.69         22.98         4.53 o
  -3 -14   9          1.97          3.54         2.32 o
  -2 -14   9          0.99          4.12         1.88 o
  -1 -14   9          0.59         -0.16         1.10 o
   0 -14   9          5.87          8.74         2.84 o
   1 -14   9         28.29         25.09         3.28 o
   2 -14   9          0.79          1.69         3.57 o
   3 -14   9         86.31        108.77         6.95 o
   4 -14   9         10.95          8.16         2.25 o
   5 -14   9          3.87          2.55         3.65 o
  -7 -13   9          0.06          1.26         1.68 o
  -6 -13   9          7.97          9.11         2.11 o
  -5 -13   9         20.53         27.83         5.15 o
  -4 -13   9         16.79         10.06         3.15 o
  -3 -13   9          1.49          0.43         1.24 o
  -2 -13   9          4.83          3.79         1.48 o
  -1 -13   9          0.08         -0.84         1.03 o
   0 -13   9         22.74         26.31         5.68 o
   1 -13   9          7.52         12.09         3.19 o
   2 -13   9         42.30         41.31         3.09 o
   3 -13   9         25.31         26.70         2.63 o
   4 -13   9         19.03         22.08         2.83 o
   5 -13   9          3.82          4.18         1.45 o
  -8 -12   9          1.27         -0.47         1.50 o
  -7 -12   9          3.96          2.49         2.21 o
  -6 -12   9          3.73          3.30         3.71 o
  -5 -12   9          7.61         11.78         4.42 o
  -4 -12   9          9.40          6.91         2.04 o
  -3 -12   9         41.55         43.87         3.80 o
  -2 -12   9        139.97        133.44         6.40 o
  -1 -12   9         41.70         44.24         2.86 o
   0 -12   9         61.20         65.39         3.39 o
   1 -12   9          6.87          3.62         1.63 o
   2 -12   9         30.26         30.57         2.64 o
   3 -12   9         13.85         10.55         2.06 o
   4 -12   9         25.25         26.31         3.07 o
   5 -12   9          2.42          1.76         4.69 o
   6 -12   9         54.94         55.21         6.61 o
  -8 -11   9          4.31          1.07         1.47 o
  -7 -11   9          8.78         12.29         2.54 o
  -6 -11   9         53.77         49.78         4.45 o
  -5 -11   9         36.59         35.64         3.66 o
  -4 -11   9          6.80          4.78         1.69 o
  -3 -11   9        155.72        148.64         5.54 o
  -2 -11   9          0.72         -0.59         1.06 o
  -1 -11   9          4.87         12.40         1.92 o
   0 -11   9        117.89        111.48         5.80 o
   1 -11   9          7.49         10.10         1.53 o
   2 -11   9         24.14         23.24         2.01 o
   3 -11   9         43.70         49.15         3.01 o
   4 -11   9          2.68          2.21         1.18 o
   5 -11   9          4.41          7.47         1.96 o
   6 -11   9         16.93         22.56         3.13 o
   7 -11   9          0.02         -0.11         1.78 o
  -9 -10   9         25.48         25.62         5.88 o
  -8 -10   9          0.40         -1.66         1.66 o
  -7 -10   9          0.71          1.31         1.44 o
  -6 -10   9        141.79        124.01         6.79 o
  -5 -10   9         23.89         29.05         3.29 o
  -4 -10   9          5.04          3.80         2.32 o
  -3 -10   9        220.85        197.78         6.16 o
  -2 -10   9          1.78          1.04         0.91 o
  -1 -10   9         83.54         72.91         3.60 o
   0 -10   9          9.12          8.28         1.53 o
   1 -10   9         13.68         11.96         1.68 o
   2 -10   9         22.14         17.41         2.53 o
   3 -10   9          1.12          0.35         1.00 o
   4 -10   9          4.29          3.61         1.10 o
   5 -10   9        306.63        335.51        13.84 o
   6 -10   9         16.09         20.07         2.95 o
   7 -10   9         35.60         39.32         7.22 o
 -10  -9   9          0.98         11.07         4.06 o
  -9  -9   9          4.38         15.53         2.91 o
  -8  -9   9          1.23         -0.78         2.52 o
  -7  -9   9         65.55         53.61         4.49 o
  -6  -9   9         84.78        100.78         6.01 o
  -5  -9   9         48.74         47.13         3.95 o
  -4  -9   9          9.08         12.61         1.60 o
  -3  -9   9         23.71         20.18         1.98 o
  -2  -9   9         47.87         44.00         2.75 o
  -1  -9   9          5.11          7.03         1.24 o
   0  -9   9        122.89        104.04         6.23 o
   1  -9   9          4.45          5.94         1.17 o
   2  -9   9         22.74         19.47         2.40 o
   3  -9   9         53.28         59.19         3.93 o
   4  -9   9          5.52          2.80         0.97 o
   5  -9   9          0.72          2.05         1.47 o
   6  -9   9         14.15         17.65         2.78 o
   7  -9   9          0.23          1.48         1.42 o
 -10  -8   9         10.71          9.95         2.47 o
  -9  -8   9          1.30          1.98         1.70 o
  -8  -8   9         64.72         53.00         4.63 o
  -7  -8   9        115.21        131.53         8.55 o
  -6  -8   9        118.57        120.08         6.36 o
  -5  -8   9          0.04          4.31         2.33 o
  -4  -8   9         35.63         27.57         2.16 o
  -3  -8   9         13.55          9.94         1.46 o
  -2  -8   9          2.78          7.47         1.73 o
  -1  -8   9          2.37         -1.20         2.11 o
   0  -8   9        945.55        971.83        26.83 o
   1  -8   9         89.07         77.86         4.16 o
   2  -8   9          4.58          8.45         1.26 o
   3  -8   9          0.54         -0.44         2.20 o
   4  -8   9         55.99         52.40         6.11 o
   5  -8   9          0.03          1.07         4.18 o
   6  -8   9         19.73         18.33         3.26 o
   7  -8   9          6.13          7.17         2.17 o
 -11  -7   9          5.81          3.75         2.46 o
 -10  -7   9          0.31         -0.63         1.39 o
  -9  -7   9         27.43         32.21         4.50 o
  -8  -7   9         40.64         46.96         5.84 o
  -7  -7   9         37.10         33.60         3.59 o
  -6  -7   9         24.48         18.61         2.56 o
  -5  -7   9         55.63         40.21         4.71 o
  -4  -7   9         67.13         79.55         4.77 o
  -3  -7   9         12.69         15.02         1.86 o
  -2  -7   9          0.81          1.15         1.03 o
  -1  -7   9        132.92        150.85         8.73 o
   0  -7   9        224.28        267.49        11.96 o
   1  -7   9         99.53        120.67         4.97 o
   2  -7   9        121.59        116.67         3.55 o
   3  -7   9         30.06         30.44         2.58 o
   4  -7   9          0.12          1.22         1.51 o
   5  -7   9         50.37         49.12         6.31 o
   6  -7   9         22.90         23.15         3.16 o
   7  -7   9         41.47         39.95         4.40 o
 -11  -6   9         16.81         12.56         2.65 o
 -10  -6   9          9.48         15.10         3.95 o
  -9  -6   9          0.03          0.20         1.61 o
  -8  -6   9         44.25         38.21        11.43 o
  -7  -6   9          0.89         -0.25         1.53 o
  -6  -6   9        135.33        102.27         7.87 o
  -5  -6   9         71.17         86.03         6.91 o
  -4  -6   9        713.96        661.10        12.72 o
  -3  -6   9        558.45        555.99        11.61 o
  -2  -6   9        593.78        601.63        18.83 o
  -1  -6   9          1.27          3.24         1.62 o
   0  -6   9          4.64          0.14         2.26 o
   1  -6   9        106.32        106.84         3.07 o
   2  -6   9         87.92         93.05         3.15 o
   3  -6   9         10.21          6.44         2.42 o
   4  -6   9         33.67         21.16         4.30 o
   5  -6   9         38.95         39.43         5.46 o
   6  -6   9        101.45        104.65         6.55 o
   7  -6   9          5.62          4.56         2.03 o
 -11  -5   9          3.54          6.38         3.51 o
 -10  -5   9          0.02         -1.84         1.84 o
  -9  -5   9         15.02         34.28         6.20 o
  -8  -5   9         47.60         48.31         4.26 o
  -7  -5   9          2.23          1.33         1.81 o
  -6  -5   9        123.99        104.47         7.92 o
  -5  -5   9          2.17          9.68         2.86 o
  -4  -5   9         20.04         29.17         2.07 o
  -3  -5   9         16.18         14.15         1.59 o
  -2  -5   9        157.86        179.79         9.20 o
  -1  -5   9        174.78        188.49         6.17 o
   0  -5   9        174.76        196.94         6.26 o
   1  -5   9        280.36        308.95         5.28 o
   2  -5   9          0.29          2.05         0.66 o
   3  -5   9        530.30        472.68        22.16 o
   4  -5   9         44.92         38.24         3.15 o
   5  -5   9        131.88        118.15         9.58 o
   6  -5   9          1.92          3.47         2.70 o
   7  -5   9         28.47         22.70         3.42 o
 -12  -4   9          7.40          3.53         1.62 o
 -11  -4   9          3.00          4.89         2.02 o
 -10  -4   9          1.03          1.63         1.48 o
  -9  -4   9          0.06          1.69         3.40 o
  -8  -4   9         11.06          9.23         2.92 o
  -7  -4   9        114.26        103.64         8.11 o
  -6  -4   9        427.20        442.21        16.76 o
  -5  -4   9          8.53          2.44         2.07 o
  -4  -4   9        277.51        262.69         6.19 o
  -3  -4   9        473.16        458.32        15.71 o
  -2  -4   9        398.73        369.84         9.35 o
  -1  -4   9        118.85        124.41         6.62 o
   0  -4   9          6.69          7.83         0.74 o
   1  -4   9          6.16          3.30         1.03 o
   2  -4   9        144.04        135.22         5.70 o
   3  -4   9        130.72        102.55         8.06 o
   4  -4   9         99.72         98.48         5.58 o
   5  -4   9          1.04          0.69         1.29 o
   6  -4   9         27.59         29.15         5.08 o
   7  -4   9          5.32          7.24         3.32 o
 -12  -3   9          0.38         -1.73         1.73 o
 -11  -3   9          7.69         14.34         2.72 o
 -10  -3   9          4.52          4.91         1.59 o
  -9  -3   9         66.15         65.65         7.07 o
  -8  -3   9         45.83         40.33         5.24 o
  -7  -3   9         43.07         46.31         5.55 o
  -6  -3   9          3.70          3.51         2.33 o
  -5  -3   9        555.06        499.34        17.45 o
  -4  -3   9          0.06          0.90         1.23 o
  -3  -3   9        122.72        107.68         6.84 o
  -2  -3   9         17.10         15.59         2.07 o
  -1  -3   9         32.84         40.74         1.90 o
   0  -3   9        105.53        138.01         5.15 o
   1  -3   9        415.18        377.83         7.80 o
   2  -3   9          3.75          3.67         1.32 o
   3  -3   9         59.23         68.84         6.47 o
   4  -3   9         82.00         81.50         5.00 o
   5  -3   9         67.91         57.57         4.37 o
   6  -3   9          2.36          2.88         1.32 o
   7  -3   9         29.44         26.98         4.84 o
 -12  -2   9          0.17          1.58         1.38 o
 -11  -2   9          0.86          3.27         4.68 o
 -10  -2   9          2.06         -1.54         1.54 o
  -9  -2   9        110.05        133.11        10.16 o
  -8  -2   9         10.35         10.47         3.26 o
  -7  -2   9          0.71          3.93         2.37 o
  -6  -2   9         89.89         99.03         7.51 o
  -5  -2   9          0.85          2.48         1.79 o
  -4  -2   9        101.81         86.52        14.01 o
  -3  -2   9         31.06         26.39         2.50 o
  -2  -2   9        172.13        170.23         4.20 o
  -1  -2   9         96.82        112.62         4.68 o
   0  -2   9         18.03         11.42         1.62 o
   1  -2   9         18.12         28.84         2.08 o
   2  -2   9          2.92          2.08         1.08 o
   3  -2   9         13.38         17.94         2.28 o
   4  -2   9          7.22          8.71         1.87 o
   5  -2   9         11.90          9.79         3.25 o
   6  -2   9         13.61         15.04         2.60 o
   7  -2   9          7.43         -1.16         2.26 o
 -12  -1   9          1.09          2.82         2.59 o
 -11  -1   9          6.69          9.35         4.24 o
 -10  -1   9          0.16         -1.91         2.83 o
  -9  -1   9         13.99         19.86         4.18 o
  -8  -1   9          8.34          8.88         3.00 o
  -7  -1   9         30.52         27.69         4.44 o
  -6  -1   9        170.72        167.65         9.85 o
  -5  -1   9         94.82        102.67         7.27 o
  -4  -1   9          3.29          1.54         0.39 o
  -3  -1   9         77.48         98.54         4.82 o
  -2  -1   9         67.84         49.24         2.12 o
  -1  -1   9        109.47        116.92         4.83 o
   0  -1   9        396.03        406.96        10.96 o
   1  -1   9         35.45         38.44         2.32 o
   2  -1   9         10.07         10.22         1.98 o
   3  -1   9          0.00         -0.77         1.21 o
   4  -1   9         11.37         12.93         3.30 o
   5  -1   9          3.36          2.04         1.34 o
   6  -1   9        110.48        124.85         7.10 o
   7  -1   9          4.27          3.50         1.62 o
 -12   0   9          0.53         -3.05         3.05 o
 -11   0   9          1.09          0.64         1.50 o
 -10   0   9          0.53         -1.99         2.66 o
  -9   0   9          0.89         -0.07         2.10 o
  -8   0   9          1.81          0.28         1.80 o
  -7   0   9         16.96         23.35         4.09 o
  -6   0   9        784.28        828.21        24.76 o
  -5   0   9         55.70         51.47         5.31 o
  -4   0   9          6.16         16.49         1.06 o
  -3   0   9        350.82        307.87         8.89 o
  -2   0   9        167.75        157.82         3.97 o
  -1   0   9         20.31         18.24         1.97 o
   0   0   9        106.52        109.17         8.33 o
   1   0   9         36.40         32.35         2.12 o
   2   0   9          0.04          1.35         1.40 o
   3   0   9         21.86         22.41         2.83 o
   4   0   9          0.16         -1.06         1.37 o
   5   0   9         19.81         19.05         2.98 o
   6   0   9         53.88         52.90         4.78 o
   7   0   9          0.69         -1.50         2.37 o
 -11   1   9          0.08          2.64         2.72 o
 -10   1   9          2.29          2.06         2.58 o
  -9   1   9          8.84         12.80         3.98 o
  -8   1   9         51.41         45.64         5.88 o
  -7   1   9        136.64        141.83         9.83 o
  -6   1   9        734.41        826.22        25.07 o
  -5   1   9        151.50        157.80         5.39 o
  -4   1   9          1.21          0.40         0.94 o
  -3   1   9         76.57         61.76         2.86 o
  -2   1   9         29.71         27.04         2.51 o
  -1   1   9          2.11          6.45         1.51 o
   0   1   9          8.32          7.45         1.50 o
   1   1   9        178.74        163.71         5.95 o
   2   1   9         27.74         26.80         2.97 o
   3   1   9          0.15          0.82         1.29 o
   4   1   9         14.45         11.51         5.50 o
   5   1   9         25.06         27.29         4.80 o
   6   1   9          8.18          4.20         3.95 o
   7   1   9         19.12         25.89         5.08 o
 -11   2   9          0.03         -1.15         2.42 o
 -10   2   9          0.02         -0.21         2.08 o
  -9   2   9         11.61         19.07         4.44 o
  -8   2   9          0.25         -0.99         1.89 o
  -7   2   9         41.23         53.68         4.33 o
  -6   2   9         78.31         83.86         6.69 o
  -5   2   9         15.76         15.85         1.90 o
  -4   2   9        220.79        216.11         7.42 o
  -3   2   9        107.15        111.15         4.80 o
  -2   2   9        122.46        146.49         4.67 o
  -1   2   9          4.63          4.29         1.71 o
   0   2   9        239.51        248.28         6.20 o
   1   2   9        517.45        525.48        13.37 o
   2   2   9         71.16         65.28         4.53 o
   3   2   9         91.10         96.62         5.71 o
   4   2   9          4.92          5.94         1.93 o
   5   2   9         77.63         82.93         5.76 o
   6   2   9          7.84         12.26         2.45 o
 -11   3   9          4.74          1.51         2.44 o
 -10   3   9          3.66          5.56         3.43 o
  -9   3   9         39.55         38.32         4.34 o
  -8   3   9          0.97          1.49         1.73 o
  -7   3   9         49.33         50.52         4.40 o
  -6   3   9        103.52        109.93         8.64 o
  -5   3   9         21.49         19.30         2.23 o
  -4   3   9         94.55         97.01         4.11 o
  -3   3   9         43.16         48.23         2.73 o
  -2   3   9         14.20         15.36         1.47 o
  -1   3   9         81.94         83.88         4.47 o
   0   3   9         12.77          9.44         1.29 o
   1   3   9         44.93         40.15         3.60 o
   2   3   9         26.98         24.69         2.94 o
   3   3   9         95.46         90.69         5.75 o
   4   3   9          0.17          2.87         1.62 o
   5   3   9         16.05         16.71         2.99 o
   6   3   9          2.22         -2.78         3.47 o
 -11   4   9         17.60         10.09         3.57 o
 -10   4   9         12.44         15.69         3.24 o
  -9   4   9          0.31          2.97         2.08 o
  -8   4   9         36.90         42.95         4.43 o
  -7   4   9          0.48         -0.70         1.69 o
  -6   4   9          0.23          1.02         1.43 o
  -5   4   9         10.81         12.26         1.70 o
  -4   4   9         81.91         86.64         4.03 o
  -3   4   9        167.02        170.92         5.37 o
  -2   4   9         12.86         12.53         1.40 o
  -1   4   9          0.24          1.33         1.04 o
   0   4   9          2.04          4.08         1.50 o
   1   4   9          4.71          3.84         1.47 o
   2   4   9          0.42          0.64         1.27 o
   3   4   9        127.04        138.98         7.07 o
   4   4   9          5.45          7.43         1.94 o
   5   4   9         44.07         52.86         7.64 o
 -10   5   9          0.31          3.22         2.76 o
  -9   5   9          0.27          0.22         1.97 o
  -8   5   9         12.51         12.98         2.63 o
  -7   5   9          0.12          0.96         1.56 o
  -6   5   9          3.05          3.30         1.50 o
  -5   5   9          0.56          0.95         1.51 o
  -4   5   9          2.02          2.16         1.12 o
  -3   5   9         22.12         22.35         2.51 o
  -2   5   9        121.77        119.69        10.63 o
  -1   5   9          0.00          0.45         0.82 o
   0   5   9         11.51         11.34         2.85 o
   1   5   9          4.15          3.51         2.49 o
   2   5   9          0.01          0.23         1.23 o
   3   5   9          2.02          1.56         2.14 o
   4   5   9         10.06         13.31         4.38 o
 -10   6   9         10.31          4.19         2.04 o
  -9   6   9          0.59          1.76         1.73 o
  -8   6   9          0.20          1.79         2.00 o
  -7   6   9          7.14         13.00         3.57 o
  -6   6   9          3.33          2.34         1.35 o
  -5   6   9         34.57         43.24         6.47 o
  -4   6   9          2.35          7.02         2.65 o
  -3   6   9         50.03         46.95         3.05 o
  -2   6   9         24.81         26.14         4.58 o
  -1   6   9          0.17          0.57         2.23 o
   0   6   9          1.81          2.15         2.18 o
   1   6   9          1.01          0.66         1.87 o
   2   6   9          2.62          5.05         2.72 o
   3   6   9          0.33          5.61         3.50 o
   4   6   9          0.02          0.18         2.91 o
 -10   7   9          0.24          4.10         3.25 o
  -9   7   9         45.52         54.46         6.68 o
  -8   7   9          5.85          2.69         2.73 o
  -7   7   9          9.48         14.07         3.78 o
  -6   7   9          0.07          0.53         1.59 o
  -5   7   9          2.74          4.14         1.66 o
  -4   7   9          1.71          3.37         2.85 o
  -3   7   9          4.82          3.98         2.32 o
  -2   7   9          6.35          4.32         3.36 o
  -1   7   9         13.48          8.26         3.39 o
   0   7   9         23.09         21.51         4.78 o
   1   7   9          8.26          7.49         3.29 o
   2   7   9         16.53         20.64         4.66 o
   3   7   9          0.15         -1.49         2.92 o
  -9   8   9         34.70         30.23         5.91 o
  -8   8   9         60.57         64.03         8.01 o
  -7   8   9          3.16         -2.92         2.92 o
  -6   8   9          6.93          4.78         2.33 o
  -5   8   9          0.26          1.67         3.95 o
  -4   8   9         14.79         14.91         2.48 o
  -3   8   9          0.86         -2.17         2.17 o
  -2   8   9         74.26         70.94         7.71 o
  -1   8   9         42.11         41.92         6.31 o
   0   8   9          5.39          0.62         2.59 o
   1   8   9          1.02         -1.82         2.78 o
   2   8   9          0.17         -0.05         2.49 o
  -8   9   9          1.70          2.93         2.67 o
  -7   9   9          2.22          3.36         2.58 o
  -6   9   9         38.60         32.91         3.91 o
  -5   9   9         15.96         13.78         3.80 o
  -4   9   9          4.86          3.36         2.81 o
  -3   9   9          1.41          3.71         3.08 o
  -2   9   9          0.66          7.12         3.20 o
  -1   9   9         25.86         21.99         4.79 o
   0   9   9          3.31          8.53         3.49 o
   1   9   9          1.91          2.88         2.15 o
  -8  10   9          5.64          0.28         2.17 o
  -7  10   9          9.34          0.35         2.22 o
  -6  10   9        174.62        145.54         8.27 o
  -5  10   9          0.32          0.68         2.31 o
  -4  10   9          0.04          2.30         3.04 o
  -3  10   9          0.01          1.11         2.55 o
  -2  10   9         10.44         11.91         3.96 o
  -1  10   9          2.07         -0.70         2.24 o
  -7  11   9          4.15          5.22         2.93 o
  -6  11   9        152.98        139.88        11.77 o
  -5  11   9          0.08         -0.43         2.39 o
  -4  11   9          0.09         -2.28         2.72 o
  -3  11   9         11.83         15.61         4.29 o
  -3 -17  10         27.87         32.54         5.66 o
  -4 -16  10         11.53         11.01         3.63 o
  -3 -16  10         36.96         48.22         6.46 o
  -2 -16  10         28.70         35.48         3.98 o
  -1 -16  10         29.20         48.52         6.99 o
   0 -16  10         65.64         76.52         8.56 o
   1 -16  10         22.15         21.79         3.30 o
   2 -16  10         26.34         28.24         3.76 o
   3 -16  10          0.01          0.52         2.01 o
  -5 -15  10          0.01         -1.24         1.98 o
  -4 -15  10         39.21         47.02         6.58 o
  -3 -15  10         27.54         29.86         5.22 o
  -2 -15  10          7.13          7.04         2.79 o
  -1 -15  10          4.24          0.38         2.40 o
   0 -15  10          7.41          4.11         2.79 o
   1 -15  10          1.76          3.13         2.85 o
   2 -15  10        113.05        124.74         7.62 o
   3 -15  10          2.41          2.90         1.87 o
  -6 -14  10         17.68         24.27         5.19 o
  -5 -14  10         21.88         21.21         4.85 o
  -4 -14  10          8.91          9.02         3.38 o
  -3 -14  10          8.89         11.02         2.25 o
  -2 -14  10          0.26          1.88         3.12 o
  -1 -14  10          8.40          7.59         1.81 o
   0 -14  10          1.45          0.52         2.16 o
   1 -14  10         21.40         20.67         3.02 o
   2 -14  10         10.98         12.26         2.61 o
   3 -14  10         76.00         72.71         5.74 o
   4 -14  10          3.62          4.33         2.59 o
  -8 -13  10          7.14          7.35         2.79 o
  -7 -13  10         34.64         42.96         4.63 o
  -6 -13  10          1.34          3.12         1.78 o
  -5 -13  10         12.39          7.71         2.11 o
  -4 -13  10          3.33          2.57         2.56 o
  -3 -13  10         14.06          6.58         1.73 o
  -2 -13  10         11.80         13.47         2.30 o
  -1 -13  10          6.27          8.30         2.61 o
   0 -13  10          2.73          1.87         1.39 o
   1 -13  10          3.33          1.24         1.15 o
   2 -13  10         11.32          5.10         1.82 o
   3 -13  10          0.94          0.79         1.13 o
   4 -13  10          0.91          0.30         1.62 o
   5 -13  10          2.29         -0.05         1.55 o
   6 -13  10          2.11          4.17         2.78 o
  -8 -12  10         13.95         17.86         6.95 o
  -7 -12  10          6.86          8.38         2.30 o
  -6 -12  10          2.67         -0.51         1.73 o
  -5 -12  10         16.20         13.80         2.53 o
  -4 -12  10          1.51         -1.60         1.60 o
  -3 -12  10         30.37         35.08         3.12 o
  -2 -12  10         18.98         14.16         2.25 o
  -1 -12  10          0.03         -0.59         0.87 o
   0 -12  10         23.43         23.51         2.14 o
   1 -12  10         12.28         13.84         1.92 o
   2 -12  10         30.59         34.29         3.85 o
   3 -12  10          5.00          4.79         1.61 o
   4 -12  10          1.37          3.57         2.47 o
   5 -12  10         18.20         23.73         4.46 o
   6 -12  10         13.07         14.43         3.83 o
  -9 -11  10          3.23          0.89         1.93 o
  -8 -11  10         11.29         16.49         3.08 o
  -7 -11  10          2.35          0.12         1.47 o
  -6 -11  10          5.45          3.99         1.84 o
  -5 -11  10          0.01          1.44         1.52 o
  -4 -11  10          1.35          1.34         1.04 o
  -3 -11  10         72.40         74.80         3.96 o
  -2 -11  10         43.96         39.97         4.36 o
  -1 -11  10        120.10        104.58         5.40 o
   0 -11  10         10.16          6.32         1.68 o
   1 -11  10          3.12          2.39         1.23 o
   2 -11  10         34.02         35.07         2.52 o
   3 -11  10          9.78          6.38         1.33 o
   4 -11  10         40.09         43.85         3.84 o
   5 -11  10          2.70          8.00         2.06 o
   6 -11  10         15.44         13.03         2.55 o
   7 -11  10          0.12         -1.89         2.34 o
  -9 -10  10          0.55         -0.31         2.69 o
  -8 -10  10         17.47         11.85         2.55 o
  -7 -10  10          5.30          5.93         1.91 o
  -6 -10  10          0.95          2.23         2.28 o
  -5 -10  10          2.12          1.23         1.67 o
  -4 -10  10         24.00         19.04         2.08 o
  -3 -10  10        189.18        175.15         6.60 o
  -2 -10  10        242.73        229.61         8.27 o
  -1 -10  10         47.35         39.96         2.75 o
   0 -10  10          7.93          9.34         1.71 o
   1 -10  10         65.11         56.82         3.03 o
   2 -10  10         50.44         58.21         4.01 o
   3 -10  10         16.78         11.73         2.02 o
   4 -10  10         59.12         56.61         4.50 o
   5 -10  10         38.18         37.70         3.86 o
   6 -10  10          0.42         -1.11         1.40 o
   7 -10  10          0.53         -0.06         2.22 o
 -10  -9  10          9.53          9.68         3.29 o
  -9  -9  10          0.00          1.08         2.37 o
  -8  -9  10         13.84         11.95         2.50 o
  -7  -9  10         41.84         47.84         4.39 o
  -6  -9  10          1.62          1.13         1.41 o
  -5  -9  10          0.20         -0.80         1.63 o
  -4  -9  10         53.09         45.14         3.93 o
  -3  -9  10         68.16         70.95         4.01 o
  -2  -9  10        151.27        140.48         5.00 o
  -1  -9  10          7.71          6.23         1.80 o
   0  -9  10        167.38        181.93         7.09 o
   1  -9  10          8.98          5.12         0.96 o
   2  -9  10         45.99         34.10         3.02 o
   3  -9  10          0.18          3.15         2.02 o
   4  -9  10        210.14        224.11        13.43 o
   5  -9  10          6.10          6.90         1.90 o
   6  -9  10         22.61         20.68         3.97 o
   7  -9  10          0.86         -1.60         2.01 o
 -10  -8  10          0.14          2.17         1.65 o
  -9  -8  10          3.04          2.74         1.88 o
  -8  -8  10        140.50        143.05         7.65 o
  -7  -8  10         99.03         76.20         5.38 o
  -6  -8  10          0.44         -0.61         1.56 o
  -5  -8  10          8.15         10.97         2.07 o
  -4  -8  10         15.89         14.03         1.92 o
  -3  -8  10         98.42        114.05         5.26 o
  -2  -8  10         24.97         19.71         2.33 o
  -1  -8  10        197.33        210.57        11.17 o
   0  -8  10       1388.58       1383.85        34.79 o
   1  -8  10          4.86          2.87         1.15 o
   2  -8  10          2.34          1.05         0.78 o
   3  -8  10          0.06          0.04         2.13 o
   4  -8  10         23.91         24.71         4.64 o
   5  -8  10         49.82         57.53         7.18 o
   6  -8  10         55.13         61.68         7.15 o
   7  -8  10          0.01         -1.20         1.76 o
 -11  -7  10          0.97          5.42         2.88 o
 -10  -7  10         11.02         12.15         2.62 o
  -9  -7  10         23.85         24.74         3.43 o
  -8  -7  10        225.61        235.33         9.68 o
  -7  -7  10          6.54          7.17         2.76 o
  -6  -7  10         80.51         81.12         5.19 o
  -5  -7  10          2.63          2.98         2.21 o
  -4  -7  10        244.70        269.36         7.80 o
  -3  -7  10          0.01          1.73         1.06 o
  -2  -7  10        213.95        249.17        11.93 o
  -1  -7  10         97.38         82.74         6.62 o
   0  -7  10       1746.74       1650.65        38.66 o
   1  -7  10         50.07         40.28         2.17 o
   2  -7  10        128.68        124.91         9.12 o
   3  -7  10         10.58         12.10         3.34 o
   4  -7  10         84.71         73.13         7.67 o
   5  -7  10          0.14         -1.55         2.71 o
   6  -7  10         41.29         44.25         4.97 o
   7  -7  10         20.44         28.56         3.90 o
 -11  -6  10          8.70          8.44         2.29 o
 -10  -6  10          1.49          0.11         2.96 o
  -9  -6  10         63.55         66.62         5.44 o
  -8  -6  10          6.28          2.53         1.51 o
  -7  -6  10         76.17         79.39         7.49 o
  -6  -6  10         24.61         28.56         4.65 o
  -5  -6  10         28.39         20.50         3.72 o
  -4  -6  10          1.29         10.60         1.92 o
  -3  -6  10        203.48        180.87         9.34 o
  -2  -6  10          9.42         14.10         3.22 o
  -1  -6  10        330.54        316.36        13.19 o
   0  -6  10        235.04        268.77        10.21 o
   1  -6  10        186.68        197.22         4.31 o
   2  -6  10         90.91         62.55         3.79 o
   3  -6  10          0.15          1.38         2.08 o
   4  -6  10         45.06         36.15         5.23 o
   5  -6  10          0.00         -1.44         2.03 o
   6  -6  10          8.07          2.19         2.18 o
   7  -6  10         84.74         87.51         6.56 o
 -11  -5  10          0.04          3.60         1.79 o
 -10  -5  10          1.58          2.21         1.62 o
  -9  -5  10         17.14         10.43         2.49 o
  -8  -5  10         24.00         23.63         4.34 o
  -7  -5  10         46.72         35.83         5.13 o
  -6  -5  10        286.41        286.07        13.73 o
  -5  -5  10        507.18        543.02        19.16 o
  -4  -5  10       1042.83        985.52        19.64 o
  -3  -5  10        774.66        736.95        21.97 o
  -2  -5  10        474.55        447.77        15.88 o
  -1  -5  10        953.48        942.69        17.30 o
   0  -5  10        310.54        324.38         6.45 o
   1  -5  10        141.85        123.12         4.63 o
   2  -5  10        449.13        480.08        11.84 o
   3  -5  10         41.28         30.07         2.86 o
   4  -5  10         20.84         15.10         3.59 o
   5  -5  10         14.13         15.19         3.68 o
   6  -5  10         26.20         22.90         4.61 o
   7  -5  10         48.48         52.34         5.21 o
 -12  -4  10          0.55          0.38         2.11 o
 -11  -4  10          6.42          8.08         3.43 o
 -10  -4  10          7.04          6.98         2.18 o
  -9  -4  10         49.77         57.08         4.76 o
  -8  -4  10          6.82         10.62         3.24 o
  -7  -4  10          3.59          5.67         2.75 o
  -6  -4  10        106.53         97.30         7.86 o
  -5  -4  10        109.17        100.79         7.71 o
  -4  -4  10         14.63         16.31         2.54 o
  -3  -4  10         22.22         38.23         4.47 o
  -2  -4  10         17.60         11.88         1.83 o
  -1  -4  10          1.34          1.85         1.08 o
   0  -4  10          2.44          7.67         1.49 o
   1  -4  10         57.27         71.20         3.41 o
   2  -4  10        130.47        136.68         6.11 o
   3  -4  10         73.18         67.25         4.43 o
   4  -4  10         63.43         62.89         4.41 o
   5  -4  10          4.90          4.00         2.62 o
   6  -4  10          6.93          4.70         3.18 o
   7  -4  10          5.96          6.65         6.06 o
 -12  -3  10          1.45         -1.54         1.77 o
 -11  -3  10          8.80          8.97         2.34 o
 -10  -3  10          1.39          2.01         1.56 o
  -9  -3  10         22.84         28.37         4.98 o
  -8  -3  10          0.11          1.51         2.43 o
  -7  -3  10         11.36          7.83         2.52 o
  -6  -3  10        143.23        135.05         9.17 o
  -5  -3  10         87.46         58.18         5.74 o
  -4  -3  10         39.49         25.45         1.64 o
  -3  -3  10        358.34        318.14         9.33 o
  -2  -3  10         11.35          7.89         1.61 o
  -1  -3  10        235.12        214.75         7.06 o
   0  -3  10        108.07        100.80         4.67 o
   1  -3  10        115.00        125.19         4.44 o
   2  -3  10         23.30         21.76         2.58 o
   3  -3  10         15.09         14.57         2.37 o
   4  -3  10          0.41          4.86         1.80 o
   5  -3  10          9.50         16.08         2.74 o
   6  -3  10         19.54         11.89         3.84 o
   7  -3  10          6.41          8.28         3.75 o
 -12  -2  10          0.71         -2.68         3.04 o
 -11  -2  10          1.53          5.81         2.23 o
 -10  -2  10          6.62          3.16         2.16 o
  -9  -2  10         24.72         16.28         3.97 o
  -8  -2  10          1.10          2.73         2.57 o
  -7  -2  10          3.42          4.49         2.71 o
  -6  -2  10         49.66         41.87         5.08 o
  -5  -2  10         22.35         26.03         3.87 o
  -4  -2  10         13.10         10.62         2.73 o
  -3  -2  10        517.50        505.56        12.20 o
  -2  -2  10        401.27        471.29        11.40 o
  -1  -2  10        177.27        174.46         6.33 o
   0  -2  10          4.09          6.47         1.51 o
   1  -2  10         19.56         21.29         1.88 o
   2  -2  10          5.38          4.23         1.58 o
   3  -2  10         15.47         13.84         2.43 o
   4  -2  10         47.10         52.50         9.71 o
   5  -2  10         58.28         57.08         4.73 o
   6  -2  10         15.40         29.05         3.64 o
   7  -2  10         24.47         33.24         5.81 o
 -12  -1  10          5.35          4.50         2.72 o
 -11  -1  10         22.20         23.45         3.35 o
 -10  -1  10          0.36         -2.75         2.75 o
  -9  -1  10         30.57         36.03         5.58 o
  -8  -1  10          3.61          0.35         2.42 o
  -7  -1  10          7.49          3.26         2.00 o
  -6  -1  10          0.22         -1.80         2.75 o
  -5  -1  10          7.09          3.24         1.80 o
  -4  -1  10         34.99         25.75         3.72 o
  -3  -1  10         77.17         55.43         3.83 o
  -2  -1  10        318.05        294.82         8.74 o
  -1  -1  10         67.41         73.13         4.10 o
   0  -1  10        156.78        157.99         5.89 o
   1  -1  10          0.94          1.57         0.88 o
   2  -1  10        229.55        223.13        19.37 o
   3  -1  10          0.30         -0.30         2.91 o
   4  -1  10         56.72         53.89        11.71 o
   5  -1  10         61.94         55.99         4.73 o
   6  -1  10         42.71         36.39         4.04 o
 -11   0  10          2.71         -1.82         2.39 o
 -10   0  10          0.95          1.40         2.06 o
  -9   0  10          0.52         -0.01         2.24 o
  -8   0  10          3.44          0.53         2.35 o
  -7   0  10         98.83         91.01         8.03 o
  -6   0  10         53.75         55.77         5.97 o
  -5   0  10        138.58        138.34         8.99 o
  -4   0  10         47.41         32.01         3.02 o
  -3   0  10         19.43         20.98         2.62 o
  -2   0  10        258.45        215.86         7.41 o
  -1   0  10         57.34         58.03         3.84 o
   0   0  10        183.09        190.33         6.57 o
   1   0  10         16.16         19.15         3.04 o
   2   0  10        187.50        200.28         8.19 o
   3   0  10          0.84          3.82         1.74 o
   4   0  10         35.07         34.26         3.67 o
   5   0  10         16.74         22.01         4.95 o
   6   0  10          5.21          6.76         2.12 o
   7   0  10          0.18         -0.23         2.04 o
 -11   1  10         10.69         11.56         4.00 o
 -10   1  10         16.14         18.86         4.33 o
  -9   1  10          1.14         -1.06         2.44 o
  -8   1  10         89.07         98.82         8.79 o
  -7   1  10         43.24         52.08         6.17 o
  -6   1  10        673.69        696.79        23.12 o
  -5   1  10          2.14          1.86         2.69 o
  -4   1  10        286.16        237.75         8.49 o
  -3   1  10        172.17        155.88         6.59 o
  -2   1  10         13.66          5.33         3.40 o
  -1   1  10          6.04          6.56         1.32 o
   0   1  10        681.30        637.06        11.34 o
   1   1  10          0.46          1.11         1.31 o
   2   1  10         65.64         58.02         8.25 o
   3   1  10        146.55        145.97         7.25 o
   4   1  10         19.53         18.70         4.12 o
   5   1  10         59.99         67.90         5.35 o
   6   1  10         36.82         31.72         7.21 o
 -11   2  10          7.06          6.65         2.91 o
 -10   2  10          7.63          5.10         3.01 o
  -9   2  10         11.05         15.19         4.27 o
  -8   2  10         41.14         34.55         5.48 o
  -7   2  10          5.27         10.50         3.16 o
  -6   2  10          2.77          4.44         1.68 o
  -5   2  10          3.57          5.02         1.83 o
  -4   2  10          8.89          4.96         1.08 o
  -3   2  10          1.07          1.21         0.81 o
  -2   2  10         61.27         54.77         3.76 o
  -1   2  10         35.98         27.56         2.60 o
   0   2  10        271.90        235.54         8.80 o
   1   2  10        164.50        152.04         7.09 o
   2   2  10         39.20         31.56         3.34 o
   3   2  10          0.15          0.11         3.65 o
   4   2  10          0.05         -1.54         2.57 o
   5   2  10         19.90         20.32         3.05 o
   6   2  10          0.41          0.47         1.68 o
 -10   3  10          1.64          4.87         3.26 o
  -9   3  10         42.05         47.61         6.67 o
  -8   3  10          4.97          8.45         2.35 o
  -7   3  10         14.09         14.75         2.61 o
  -6   3  10          6.92          2.93         1.69 o
  -5   3  10         32.99         33.14         2.71 o
  -4   3  10        120.98        124.19         4.80 o
  -3   3  10         49.59         49.78         2.83 o
  -2   3  10         76.07         62.94         4.13 o
  -1   3  10          3.40          1.59         2.40 o
   0   3  10        223.37        239.73         9.02 o
   1   3  10         99.48         97.15         5.69 o
   2   3  10         18.08         13.62         2.87 o
   3   3  10         47.27         42.71         4.12 o
   4   3  10         30.79         25.19         3.25 o
   5   3  10          0.24          0.41         1.69 o
 -10   4  10         10.91         12.40         4.07 o
  -9   4  10          0.12         -1.89         1.89 o
  -8   4  10         15.04         14.23         2.67 o
  -7   4  10          6.30          5.79         2.71 o
  -6   4  10          3.53          1.66         1.13 o
  -5   4  10          2.66          1.48         1.03 o
  -4   4  10         58.30         58.28         3.36 o
  -3   4  10          0.99          1.11         1.85 o
  -2   4  10         70.80         74.47         4.57 o
  -1   4  10          0.00         -0.28         2.23 o
   0   4  10         10.51          8.97         1.97 o
   1   4  10          5.63          7.44         1.85 o
   2   4  10         41.68         36.90         6.35 o
   3   4  10         14.77         20.61         2.91 o
   4   4  10          3.30          4.86         2.49 o
 -10   5  10          2.90         -0.04         1.91 o
  -9   5  10         15.41         15.48         2.99 o
  -8   5  10          3.27          1.02         2.87 o
  -7   5  10          7.40          4.43         4.17 o
  -6   5  10          0.32          0.18         1.15 o
  -5   5  10         71.66         67.90         4.00 o
  -4   5  10          0.40         -0.44         1.13 o
  -3   5  10         42.19         40.58         4.84 o
  -2   5  10          3.39          4.27         1.58 o
  -1   5  10         55.09         55.60         6.12 o
   0   5  10         40.72         45.37         3.96 o
   1   5  10          5.78          9.09         3.62 o
   2   5  10         16.82         18.09         4.44 o
   3   5  10          3.15          3.76         3.02 o
 -10   6  10          0.01         -1.24         2.71 o
  -9   6  10         13.41         11.96         2.88 o
  -8   6  10          9.31         11.68         3.30 o
  -7   6  10          2.73          0.86         1.51 o
  -6   6  10        109.25        113.59         5.52 o
  -5   6  10         25.63         31.23         2.78 o
  -4   6  10         10.13         10.63         2.23 o
  -3   6  10          5.69          2.02         1.28 o
  -2   6  10         21.58         23.85         4.81 o
  -1   6  10         26.56         24.83         5.21 o
   0   6  10         38.22         39.90         6.25 o
   1   6  10          2.62          2.16         2.46 o
   2   6  10         49.58         45.43         6.81 o
   3   6  10          4.76          6.87         3.83 o
  -9   7  10         75.18         74.46         6.30 o
  -8   7  10         16.27         18.33         3.24 o
  -7   7  10          4.77          5.07         1.64 o
  -6   7  10          2.25          4.65         1.38 o
  -5   7  10         10.41         10.50         2.34 o
  -4   7  10          2.59          3.83         2.22 o
  -3   7  10          1.15         -1.38         1.38 o
  -2   7  10         14.76         16.40         3.98 o
  -1   7  10         18.21         16.35         4.11 o
   0   7  10          7.30          6.99         3.19 o
   1   7  10          0.53         -3.83         3.83 o
   2   7  10          7.46          3.73         2.17 o
  -9   8  10          5.97         11.66         3.87 o
  -8   8  10          0.03         -1.69         1.69 o
  -7   8  10         14.95         14.44         2.92 o
  -6   8  10         54.20         51.12         5.71 o
  -5   8  10          1.24          1.24         4.00 o
  -4   8  10          0.00         -1.69         1.89 o
  -3   8  10          2.42          1.83         2.09 o
  -2   8  10         71.73         78.32         8.81 o
  -1   8  10         11.61          9.71         3.64 o
   0   8  10          3.64          4.62         3.22 o
  -8   9  10          3.56          2.95         2.60 o
  -6   9  10         41.65         42.90         6.74 o
  -5   9  10         16.65         21.25         3.42 o
  -4   9  10         19.89         24.80         5.10 o
  -3   9  10          4.17         14.92         4.22 o
  -2   9  10          7.22          7.16         3.20 o
  -1   9  10          7.79         13.96         4.33 o
  -6  10  10        120.85        138.12        12.04 o
  -5  10  10          4.21          8.22         3.42 o
  -4  10  10          3.59          4.66         3.00 o
  -4 -16  11         13.56          9.22         3.54 o
  -3 -16  11          4.73         -1.22         2.13 o
  -2 -16  11         93.73         97.35         9.44 o
  -1 -16  11          0.25          6.64         3.51 o
   0 -16  11         12.21          9.13         3.94 o
   1 -16  11          8.15          2.11         2.70 o
   2 -16  11         24.08         28.34         5.08 o
  -5 -15  11         11.84         16.95         4.44 o
  -4 -15  11          0.19         -0.25         2.34 o
  -3 -15  11          2.04          1.95         2.41 o
  -2 -15  11         10.63          9.05         2.27 o
  -1 -15  11          3.38          1.22         1.93 o
   0 -15  11         17.05         21.83         4.59 o
   1 -15  11          2.78         -0.62         2.56 o
   2 -15  11         47.79         47.98         4.77 o
  -7 -14  11          4.52          7.11         3.11 o
  -6 -14  11         36.00         41.58         7.23 o
  -5 -14  11          7.98          9.87         3.28 o
  -4 -14  11          3.35          5.72         2.89 o
  -3 -14  11          4.57          3.05         1.24 o
  -2 -14  11          5.47          8.18         3.81 o
  -1 -14  11          6.79          3.94         2.65 o
   0 -14  11          2.79          4.01         2.51 o
   1 -14  11         71.74         86.30         6.53 o
   2 -14  11         15.05         17.81         4.07 o
   3 -14  11         66.04         74.39         8.60 o
  -8 -13  11         12.04         13.29         3.85 o
  -7 -13  11         11.48          9.53         2.66 o
  -6 -13  11         60.38         64.35         9.89 o
  -5 -13  11          4.61          4.66         2.00 o
  -4 -13  11          0.04          0.53         2.92 o
  -3 -13  11          6.16          7.54         1.92 o
  -2 -13  11          0.53          0.07         2.36 o
  -1 -13  11          0.79          2.21         1.10 o
   0 -13  11        112.07        120.19         6.52 o
   1 -13  11          6.27         11.31         1.87 o
   2 -13  11         31.04         32.23         2.88 o
   3 -13  11         10.40         12.01         3.42 o
   4 -13  11         22.69         28.89         4.81 o
   5 -13  11          1.76          1.49         2.26 o
  -8 -12  11         34.54         47.44         6.81 o
  -7 -12  11          0.17          1.17         3.39 o
  -6 -12  11         23.74         27.73         3.60 o
  -5 -12  11         37.04         41.51         4.19 o
  -4 -12  11         15.11         16.38         2.72 o
  -3 -12  11         51.26         36.37         2.94 o
  -2 -12  11         24.48         25.38         3.58 o
  -1 -12  11          6.06          4.94         1.35 o
   0 -12  11        125.32        134.07         7.34 o
   1 -12  11          0.00         -0.66         1.21 o
   2 -12  11          0.13          0.55         1.04 o
   3 -12  11         16.08         15.24         3.43 o
   4 -12  11         36.11         44.85         6.09 o
   5 -12  11          6.26         12.98         3.80 o
  -9 -11  11          0.06         -0.55         1.76 o
  -8 -11  11         11.88         26.29         3.64 o
  -7 -11  11          2.12          2.99         1.56 o
  -6 -11  11         22.40         21.77         3.73 o
  -5 -11  11         11.13         11.88         2.42 o
  -4 -11  11          7.02          7.40         1.46 o
  -3 -11  11          8.31          2.28         1.30 o
  -2 -11  11         73.66         74.99         6.35 o
  -1 -11  11         12.46         14.79         2.28 o
   0 -11  11          0.42         -0.16         0.80 o
   1 -11  11         21.57         19.00         2.48 o
   2 -11  11          0.40         -0.67         1.70 o
   3 -11  11         14.18          9.73         4.92 o
   4 -11  11         30.25         27.74         3.31 o
   5 -11  11          3.59          0.58         2.20 o
   6 -11  11          8.35          7.56         2.15 o
 -10 -10  11          0.06         -3.32         3.32 o
  -9 -10  11          7.30          5.06         1.87 o
  -8 -10  11         73.68         91.25         6.64 o
  -7 -10  11         39.09         45.85         7.44 o
  -6 -10  11          5.80          1.42         1.30 o
  -5 -10  11          7.10          7.06         2.58 o
  -4 -10  11          0.38          0.14         0.88 o
  -3 -10  11         42.66         47.72         3.10 o
  -2 -10  11         11.04          9.64         2.74 o
  -1 -10  11         16.28         15.62         1.83 o
   0 -10  11        117.24        120.87         6.20 o
   1 -10  11          0.05          1.07         1.59 o
   2 -10  11         79.60         92.04         8.11 o
   3 -10  11         25.57         24.35         4.34 o
   4 -10  11         25.23         29.03         3.39 o
   5 -10  11          0.03         -0.30         1.33 o
   6 -10  11         10.28          9.56         3.17 o
 -10  -9  11          3.74          4.82         2.38 o
  -9  -9  11          0.36          1.70         2.14 o
  -8  -9  11        120.64        125.72         7.40 o
  -7  -9  11         12.03         16.52         6.23 o
  -6  -9  11         15.10         15.56         2.59 o
  -5  -9  11         30.56         28.42         4.93 o
  -4  -9  11          0.03          0.72         0.91 o
  -3  -9  11         29.25         26.79         2.47 o
  -2  -9  11          7.27          6.09         1.78 o
  -1  -9  11          9.96          6.54         2.53 o
   0  -9  11        196.23        193.62         8.08 o
   1  -9  11          0.09         -0.67         0.87 o
   2  -9  11         50.82         37.61         5.37 o
   3  -9  11        147.03        151.55        10.90 o
   4  -9  11         84.40         92.14         8.92 o
   5  -9  11          2.07          1.21         2.76 o
   6  -9  11          9.22         15.29         3.05 o
 -10  -8  11          0.21          0.16         1.46 o
  -9  -8  11         16.32         15.65         3.07 o
  -8  -8  11        195.93        210.20        21.18 o
  -7  -8  11          0.08          1.34         1.49 o
  -6  -8  11         15.04          9.81         2.19 o
  -5  -8  11          6.89          2.09         2.31 o
  -4  -8  11          1.00          1.79         1.73 o
  -3  -8  11          1.11          1.79         1.17 o
  -2  -8  11         54.36         56.14         5.98 o
  -1  -8  11         16.21         10.55         2.71 o
   0  -8  11        189.09        203.68        11.42 o
   1  -8  11          1.50          0.77         1.98 o
   2  -8  11          1.23         -2.08         2.08 o
   3  -8  11         60.47         68.05         7.38 o
   4  -8  11         50.53         51.01         6.60 o
   5  -8  11          0.75         -1.18         2.54 o
   6  -8  11          6.87          6.65         2.17 o
 -11  -7  11         11.06         12.86         4.02 o
 -10  -7  11         16.86         17.17         3.06 o
  -9  -7  11         17.79         20.61         3.20 o
  -8  -7  11        252.77        283.92        19.86 o
  -7  -7  11         16.60         15.05         4.99 o
  -6  -7  11          2.42          2.48         2.27 o
  -5  -7  11        199.24        207.51        11.87 o
  -4  -7  11         40.46         40.53         4.85 o
  -3  -7  11         35.47         35.76         2.91 o
  -2  -7  11        125.75        152.69         9.62 o
  -1  -7  11         87.62         94.11         7.36 o
   0  -7  11          6.45          6.15         2.43 o
   1  -7  11        355.94        343.60         9.59 o
   2  -7  11         11.36         10.16         2.98 o
   3  -7  11         32.06         23.13         4.66 o
   4  -7  11         28.42         27.24         4.84 o
   5  -7  11         10.17         11.79         3.67 o
   6  -7  11         54.19         62.64         5.59 o
 -11  -6  11          3.87          5.53         2.78 o
 -10  -6  11          0.56         -1.92         1.92 o
  -9  -6  11          0.51          0.02         1.42 o
  -8  -6  11          7.71          4.14         1.49 o
  -7  -6  11          9.41         12.47         3.43 o
  -6  -6  11          0.69          0.26         1.96 o
  -5  -6  11          4.79          4.41         1.96 o
  -4  -6  11         74.74         84.79         4.02 o
  -3  -6  11        266.96        277.59        13.04 o
  -2  -6  11          9.97         10.95         2.79 o
  -1  -6  11         86.96         96.36         7.29 o
   0  -6  11          1.72          1.18         1.18 o
   1  -6  11          1.44          2.48         1.04 o
   2  -6  11          0.50         -0.50         1.20 o
   3  -6  11         34.14         35.53         5.55 o
   4  -6  11         10.01         10.34         3.38 o
   5  -6  11          1.28          2.26         2.52 o
   6  -6  11        156.62        180.43        13.11 o
 -11  -5  11         11.41         10.41         2.57 o
 -10  -5  11         19.05         19.02         3.25 o
  -9  -5  11          4.09         -1.57         1.76 o
  -8  -5  11         29.83         28.12         4.90 o
  -7  -5  11          6.70          8.67         2.70 o
  -6  -5  11        100.56         96.00         8.20 o
  -5  -5  11         27.04         29.27         4.57 o
  -4  -5  11         22.06         19.18         3.07 o
  -3  -5  11        200.71        198.11        10.69 o
  -2  -5  11        103.96         96.93         7.18 o
  -1  -5  11        616.60        606.69        13.50 o
   0  -5  11         27.21         21.89         2.33 o
   1  -5  11        221.33        223.89         6.42 o
   2  -5  11        122.28         98.09         5.96 o
   3  -5  11          0.79          1.37         1.17 o
   4  -5  11         10.67          8.16         3.20 o
   5  -5  11          9.46          5.99         2.87 o
   6  -5  11         13.82         14.45         4.36 o
 -11  -4  11          0.46         -0.99         2.33 o
 -10  -4  11          0.53         -0.18         1.68 o
  -9  -4  11         10.07         20.51         4.55 o
  -8  -4  11         10.15          8.33         2.81 o
  -7  -4  11         10.98          8.53         2.80 o
  -6  -4  11         35.47         38.17         5.13 o
  -5  -4  11        197.06        209.60        11.52 o
  -4  -4  11         13.73         18.25         3.68 o
  -3  -4  11         93.54         92.44         7.08 o
  -2  -4  11          0.20         -0.01         1.38 o
  -1  -4  11         70.25         67.01         4.11 o
   0  -4  11         65.72         61.88         5.15 o
   1  -4  11        228.54        216.78         6.30 o
   2  -4  11          3.19          3.47         2.83 o
   3  -4  11         77.59         74.48         4.96 o
   4  -4  11         16.83         15.98         2.51 o
   5  -4  11         56.36         67.44         7.94 o
   6  -4  11          0.42          1.67         2.81 o
 -11  -3  11          8.40          8.99         2.34 o
 -10  -3  11          6.15          4.82         2.79 o
  -9  -3  11          9.92         11.64         3.74 o
  -8  -3  11          0.09          0.68         2.13 o
  -7  -3  11         13.86          8.10         2.72 o
  -6  -3  11          5.49          8.14         2.98 o
  -5  -3  11         15.23         17.23         3.41 o
  -4  -3  11         35.37         27.87         4.18 o
  -3  -3  11         69.99         64.81         4.17 o
  -2  -3  11         52.31         51.39         5.62 o
  -1  -3  11          2.91          5.48         1.44 o
   0  -3  11        284.75        273.61         8.40 o
   1  -3  11         25.11         26.15         2.21 o
   2  -3  11        101.02         99.88         7.64 o
   3  -3  11         30.43         30.37         5.12 o
   4  -3  11         66.40         71.77         5.16 o
   5  -3  11          3.82          3.17         2.58 o
   6  -3  11          2.10          2.97         2.91 o
 -12  -2  11          1.94          5.14         2.72 o
 -11  -2  11          9.40         10.86         2.51 o
 -10  -2  11          6.20         11.69         4.06 o
  -9  -2  11          0.01         -0.14         2.03 o
  -8  -2  11         19.70         26.63         4.74 o
  -7  -2  11          2.24          1.59         2.61 o
  -6  -2  11          2.44          5.70         2.19 o
  -5  -2  11         15.44         12.11         3.20 o
  -4  -2  11         11.86          9.75         2.06 o
  -3  -2  11        185.59        182.49         7.23 o
  -2  -2  11         72.23         82.40         4.66 o
  -1  -2  11         22.34         15.46         2.03 o
   0  -2  11          6.80         12.97         2.19 o
   1  -2  11         30.01         39.87         2.62 o
   2  -2  11         73.08         68.60         4.84 o
   3  -2  11         89.22         90.09         5.68 o
   4  -2  11         10.73          5.66         2.63 o
   5  -2  11          4.52          5.49         1.89 o
   6  -2  11        108.19        119.34        10.61 o
 -12  -1  11          0.45         -0.42         1.66 o
 -11  -1  11          7.99          7.85         3.36 o
 -10  -1  11          0.14         -1.44         2.35 o
  -9  -1  11          1.51          0.05         2.13 o
  -8  -1  11         34.48         43.58         6.12 o
  -7  -1  11          3.15          0.08         2.46 o
  -6  -1  11          9.95          6.94         2.71 o
  -5  -1  11          4.97          5.36         2.49 o
  -4  -1  11        201.13        174.17         7.26 o
  -3  -1  11        272.45        258.49         9.00 o
  -2  -1  11        160.41        122.71         5.70 o
  -1  -1  11        125.58        105.01         5.13 o
   0  -1  11         16.75         12.90         1.81 o
   1  -1  11        137.47        130.68        11.15 o
   2  -1  11          4.19          5.42         1.87 o
   3  -1  11          0.02          1.83         1.28 o
   4  -1  11         13.83         16.54         3.27 o
   5  -1  11          0.07         -1.37         1.53 o
   6  -1  11          9.23         12.48         6.57 o
 -11   0  11          3.72          6.32         2.97 o
 -10   0  11          3.97          3.18         2.34 o
  -9   0  11          4.53          6.84         3.30 o
  -8   0  11         98.46         92.13         8.75 o
  -7   0  11          2.20          2.13         1.96 o
  -6   0  11         23.51         24.03         4.21 o
  -5   0  11         19.18         12.29         2.29 o
  -4   0  11          8.35          8.99         1.96 o
  -3   0  11        121.69        119.50         5.85 o
  -2   0  11          0.00         -0.48         1.16 o
  -1   0  11         17.99         21.48         2.34 o
   0   0  11        197.46        190.39         7.97 o
   1   0  11         24.89         26.95         7.49 o
   2   0  11          4.60          3.59         1.78 o
   3   0  11         57.49         62.75         4.96 o
   4   0  11        308.15        324.75        22.48 o
   5   0  11          1.85         -0.96         1.81 o
   6   0  11         20.14         19.23         4.56 o
 -11   1  11          6.84         11.57         4.00 o
 -10   1  11          1.35          2.99         3.22 o
  -9   1  11          8.68          9.40         3.59 o
  -8   1  11        184.38        163.48        11.72 o
  -7   1  11          0.12         -0.08         1.88 o
  -6   1  11          1.16          4.22         2.79 o
  -5   1  11          0.98          0.75         1.59 o
  -4   1  11         19.03         15.03         2.45 o
  -3   1  11         51.50         40.65         3.58 o
  -2   1  11        104.86        106.31         7.40 o
  -1   1  11        162.82        146.79         6.21 o
   0   1  11        257.54        256.06         9.51 o
   1   1  11          0.97          2.25         1.42 o
   2   1  11          7.33          6.60         2.02 o
   3   1  11         44.39         43.72         4.28 o
   4   1  11         42.69         40.70         6.87 o
   5   1  11         11.95          6.32         2.01 o
 -10   2  11          0.73          0.32         2.01 o
  -9   2  11          0.00          2.34         2.96 o
  -8   2  11        237.57        238.56        14.34 o
  -7   2  11          1.33          3.20         2.31 o
  -6   2  11          8.95         11.66         3.33 o
  -5   2  11          5.12          6.49         4.17 o
  -4   2  11         48.03         50.36         4.97 o
  -3   2  11          5.16          9.06         1.83 o
  -2   2  11          5.28          1.57         1.06 o
  -1   2  11          0.85          3.36         2.73 o
   0   2  11        218.50        194.88         8.40 o
   1   2  11          7.56          5.61         1.91 o
   2   2  11         11.15          9.47         3.02 o
   3   2  11          1.70          3.41         1.62 o
   4   2  11          6.25          8.21         4.13 o
   5   2  11          0.01          0.99         1.69 o
 -10   3  11          1.14         -0.64         2.34 o
  -9   3  11          7.31          5.31         3.21 o
  -8   3  11        107.38         89.36         8.99 o
  -7   3  11          0.30          4.32         1.90 o
  -6   3  11          9.71          8.38         1.62 o
  -5   3  11         66.64         70.10         3.91 o
  -4   3  11          0.04         -0.27         3.69 o
  -3   3  11          0.13          0.98         1.72 o
  -2   3  11         20.22         16.06         2.22 o
  -1   3  11          3.19          1.83         2.32 o
   0   3  11         95.62         92.82         5.83 o
   1   3  11         24.89         28.61         3.41 o
   2   3  11          9.94          8.57         2.56 o
   3   3  11          0.06         -1.34         1.72 o
   4   3  11          1.07          6.04         2.18 o
 -10   4  11          1.37         -1.00         2.26 o
  -9   4  11          0.04          2.24         2.92 o
  -8   4  11          2.00          5.48         4.35 o
  -7   4  11          7.08          5.26         1.78 o
  -6   4  11          0.18          0.44         1.31 o
  -5   4  11          1.77          5.34         1.89 o
  -4   4  11         11.91          9.35         2.37 o
  -3   4  11          0.76          0.52         1.31 o
  -2   4  11          9.19          3.91         1.78 o
  -1   4  11          7.70          7.75         2.02 o
   0   4  11          8.81          8.74         2.14 o
   1   4  11          3.58          3.13         1.31 o
   2   4  11          0.16         -0.81         1.99 o
   3   4  11         18.23         30.84         5.94 o
  -9   5  11          3.72         -0.09         3.13 o
  -8   5  11         31.89         34.92         6.26 o
  -7   5  11          6.17          5.01         2.01 o
  -6   5  11         93.16        105.16         5.29 o
  -5   5  11         67.84         69.03         5.36 o
  -4   5  11         20.08         23.26         3.13 o
  -3   5  11          9.09          8.85         2.05 o
  -2   5  11         35.47         42.56         6.25 o
  -1   5  11         20.48         20.01         4.26 o
   0   5  11         52.00         39.84         6.33 o
   1   5  11          0.25         -1.35         2.79 o
   2   5  11          8.93          7.98         3.47 o
  -9   6  11          9.82          2.35         2.12 o
  -8   6  11          1.23         -0.44         1.71 o
  -7   6  11          0.00          0.52         3.90 o
  -6   6  11          1.40          2.48         2.26 o
  -5   6  11         17.65         23.90         3.34 o
  -4   6  11          4.29          6.84         2.39 o
  -3   6  11          0.02          0.43         2.23 o
  -2   6  11          2.64          4.52         3.01 o
  -1   6  11          7.68          4.29         3.06 o
   0   6  11          2.04         -0.51         2.05 o
   1   6  11          0.39         -1.35         2.87 o
  -9   7  11         31.96         34.23         6.22 o
  -8   7  11          3.12         -0.96         1.86 o
  -7   7  11         15.27         25.30         5.17 o
  -6   7  11         46.74         44.11         4.56 o
  -5   7  11         11.64         16.39         3.44 o
  -4   7  11         25.23         21.63         3.14 o
  -3   7  11          1.48          4.46         2.86 o
  -2   7  11         48.18         53.92         7.55 o
  -1   7  11          0.48         -2.72         2.72 o
   0   7  11          3.80          2.19         2.76 o
  -7   8  11          0.45          0.25         2.20 o
  -6   8  11          3.55          3.92         1.84 o
  -5   8  11          5.08          2.18         3.23 o
  -4   8  11          0.03         -1.11         2.39 o
  -3   8  11         21.96         35.80         6.34 o
  -2   8  11         19.57         24.47         5.42 o
  -6   9  11          9.36          6.64         2.99 o
  -4 -16  12         39.23         40.60         6.22 o
  -2 -16  12        156.44        190.83        13.31 o
  -1 -16  12          4.28          3.10         2.71 o
   0 -16  12          1.03          0.34         2.43 o
  -5 -15  12         26.70         34.84         6.09 o
  -4 -15  12         35.31         40.43         5.98 o
  -3 -15  12         27.30         29.81         4.39 o
  -2 -15  12          0.77         -0.98         1.97 o
  -1 -15  12         22.57         29.40         5.33 o
   0 -15  12          3.63         11.85         3.68 o
   1 -15  12          3.40          1.20         2.62 o
  -6 -14  12          6.29         10.50         2.58 o
  -5 -14  12          2.79          2.39         2.00 o
  -4 -14  12          0.00          3.53         2.58 o
  -3 -14  12          4.67          1.49         1.39 o
  -2 -14  12          4.03          4.59         1.64 o
  -1 -14  12         28.56         26.96         5.03 o
   0 -14  12         24.00         26.94         5.23 o
   1 -14  12        165.47        184.42        13.22 o
   2 -14  12         10.28         12.30         4.15 o
   3 -14  12          4.99          5.45         3.32 o
  -7 -13  12         42.91         42.34         6.34 o
  -6 -13  12         19.09         22.10         3.41 o
  -5 -13  12          0.03          1.76         1.78 o
  -4 -13  12         48.90         54.08         3.83 o
  -3 -13  12          0.70          0.32         1.17 o
  -2 -13  12         15.82         14.57         3.03 o
  -1 -13  12         30.84         28.53         4.20 o
   0 -13  12         18.24         16.77         2.67 o
   1 -13  12         31.70         31.26         3.61 o
   2 -13  12          0.12          2.43         1.84 o
   3 -13  12          5.37          3.53         2.03 o
   4 -13  12          0.40          0.86         2.03 o
  -8 -12  12          0.07          2.64         2.61 o
  -7 -12  12         28.56         28.66         3.87 o
  -6 -12  12          1.46          6.49         2.16 o
  -5 -12  12         14.57         16.85         2.87 o
  -4 -12  12          0.32          2.15         1.16 o
  -3 -12  12          0.01          0.28         1.69 o
  -2 -12  12          0.93          0.88         1.07 o
  -1 -12  12          4.20          1.13         0.83 o
   0 -12  12          1.18         -0.76         1.24 o
   1 -12  12         10.48          9.45         2.97 o
   2 -12  12          2.94          7.99         3.05 o
   3 -12  12          0.06          1.29         2.18 o
   4 -12  12          2.11         -1.92         2.36 o
   5 -12  12         16.27         10.79         3.65 o
  -9 -11  12          6.37          3.82         2.74 o
  -8 -11  12         21.49         17.95         3.21 o
  -7 -11  12          0.02         -0.52         1.55 o
  -6 -11  12          1.64          1.58         1.56 o
  -5 -11  12         37.54         36.21         3.90 o
  -4 -11  12         49.02         50.73         3.40 o
  -3 -11  12          0.61          1.67         1.13 o
  -2 -11  12         29.33         28.24         2.54 o
  -1 -11  12          1.03         -0.52         0.97 o
   0 -11  12         63.87         73.75         7.40 o
   1 -11  12          4.11          4.83         2.84 o
   2 -11  12         13.68         15.80         4.04 o
   3 -11  12         14.41         10.64         3.61 o
   4 -11  12          3.70          2.02         4.67 o
   5 -11  12          1.59         -0.60         1.47 o
  -9 -10  12         13.59         12.05         3.82 o
  -8 -10  12         29.75         31.92         5.23 o
  -7 -10  12          1.98          1.43         3.16 o
  -6 -10  12          0.63          1.81         1.50 o
  -5 -10  12         22.70         20.53         3.57 o
  -4 -10  12         34.30         32.81         2.71 o
  -3 -10  12          6.03          3.98         1.17 o
  -2 -10  12         20.11         19.97         2.21 o
  -1 -10  12          5.14          1.85         1.34 o
   0 -10  12          0.63         -0.37         1.75 o
   1 -10  12         74.99         77.56         7.74 o
   2 -10  12          6.55          4.49         2.59 o
   3 -10  12         36.34         40.41         6.01 o
   4 -10  12         76.22         92.43         9.25 o
   5 -10  12         14.10         13.99         3.07 o
   6 -10  12         35.74         32.49         5.69 o
 -10  -9  12          2.85          7.17         3.03 o
  -9  -9  12         38.85         44.54         4.69 o
  -8  -9  12         46.13         48.11         4.80 o
  -7  -9  12          3.92          1.29         2.25 o
  -6  -9  12         13.98         22.07         3.20 o
  -5  -9  12          5.45          6.95         3.30 o
  -4  -9  12          1.19          0.45         1.06 o
  -3  -9  12          0.96          0.97         1.18 o
  -2  -9  12          2.45          3.88         2.03 o
  -1  -9  12          5.28         -1.69         2.75 o
   0  -9  12        107.12        106.37         7.39 o
   1  -9  12         15.31         11.49         3.02 o
   2  -9  12         30.88         26.47         5.01 o
   3  -9  12         15.26         11.92         3.49 o
   4  -9  12         57.59         73.69         8.30 o
   5  -9  12          3.88          7.08         4.34 o
   6  -9  12          5.21          6.94         3.41 o
 -10  -8  12          6.20          3.83         3.01 o
  -9  -8  12         33.27         33.62         4.05 o
  -8  -8  12         54.08         62.38         5.33 o
  -7  -8  12          4.10          5.48         1.82 o
  -6  -8  12          0.32          2.93         2.30 o
  -5  -8  12          6.10          7.95         2.96 o
  -4  -8  12          0.29         -0.51         0.81 o
  -3  -8  12          8.77          9.07         1.85 o
  -2  -8  12        563.47        570.39        21.13 o
  -1  -8  12        148.51        144.64         9.82 o
   0  -8  12          7.91          8.63         2.23 o
   1  -8  12         30.27         35.06         5.53 o
   2  -8  12         17.92         15.70         3.91 o
   3  -8  12          2.21          8.29         3.37 o
   4  -8  12         20.60         30.06         5.34 o
   5  -8  12          0.09         -2.61         2.61 o
   6  -8  12        153.17        159.98        12.60 o
 -10  -7  12         12.58         10.23         2.56 o
  -9  -7  12          0.31          0.98         3.05 o
  -8  -7  12          3.34          0.05         1.47 o
  -7  -7  12          4.34          2.92         2.66 o
  -6  -7  12         66.70         84.20         8.04 o
  -5  -7  12         60.22         56.91         6.38 o
  -4  -7  12          0.05          0.11         0.79 o
  -3  -7  12         36.38         36.40         3.02 o
  -2  -7  12        986.08       1019.67        29.37 o
  -1  -7  12        210.01        226.96        12.07 o
   0  -7  12        161.82        160.65         9.98 o
   1  -7  12         59.06         58.94         6.76 o
   2  -7  12        115.50        125.63        10.07 o
   3  -7  12         79.50         75.22         8.04 o
   4  -7  12          0.19          3.23         3.07 o
   5  -7  12         59.57         74.80         8.55 o
 -10  -6  12         12.11         15.83         3.06 o
  -9  -6  12          6.32          6.22         3.97 o
  -8  -6  12          0.99          4.79         3.04 o
  -7  -6  12          5.68          3.61         1.80 o
  -6  -6  12         17.57         10.33         2.73 o
  -5  -6  12         17.80         16.46         3.66 o
  -4  -6  12          1.85         -0.82         2.21 o
  -3  -6  12         41.54         31.39         4.38 o
  -2  -6  12         63.49         50.76         5.54 o
  -1  -6  12         86.05         89.32         5.01 o
   0  -6  12         39.59         39.68         4.79 o
   1  -6  12         82.48         85.12         4.07 o
   2  -6  12          4.25         17.35         4.48 o
   3  -6  12         46.08         30.85         5.35 o
   4  -6  12         23.03         25.67         5.08 o
   5  -6  12          0.00          1.71         2.63 o
 -10  -5  12          0.74         -1.70         1.70 o
  -9  -5  12          0.90          0.42         1.87 o
  -8  -5  12          0.50          2.70         2.47 o
  -7  -5  12         19.06         28.78         4.88 o
  -6  -5  12        113.94        116.22         9.31 o
  -5  -5  12         12.14         12.51         3.65 o
  -4  -5  12         50.16         45.11         5.48 o
  -3  -5  12         10.03          0.82         2.44 o
  -2  -5  12          0.39          2.56         1.47 o
  -1  -5  12         15.66         15.89         2.41 o
   0  -5  12         73.23         77.84         4.62 o
   1  -5  12         99.93         84.19         4.05 o
   2  -5  12          0.61         -0.04         1.40 o
   3  -5  12         28.00         23.24         4.81 o
   4  -5  12          0.17         -1.77         2.08 o
   5  -5  12          5.69          8.26         3.41 o
 -11  -4  12          9.48         14.57         4.20 o
 -10  -4  12          0.40          0.69         2.25 o
  -9  -4  12          7.35          3.26         2.03 o
  -8  -4  12          4.14          4.25         2.21 o
  -7  -4  12         24.56         21.53         4.24 o
  -6  -4  12         12.31         11.23         3.48 o
  -5  -4  12          6.13          6.87         2.76 o
  -4  -4  12          1.33          2.38         2.14 o
  -3  -4  12          4.74          1.87         1.80 o
  -2  -4  12          4.13          3.08         1.32 o
  -1  -4  12          4.63          2.11         1.17 o
   0  -4  12          0.17          3.26         1.66 o
   1  -4  12         69.53         64.54         3.53 o
   2  -4  12         14.14         13.96         2.48 o
   3  -4  12         18.77         15.43         2.47 o
   4  -4  12         94.77        102.17         9.58 o
   5  -4  12         19.77         21.62         4.69 o
 -11  -3  12          5.97          5.32         2.00 o
 -10  -3  12          0.02          0.56         2.27 o
  -9  -3  12          1.92          9.61         3.35 o
  -8  -3  12          7.48         10.87         3.65 o
  -7  -3  12          4.60          9.31         2.89 o
  -6  -3  12          1.71          2.59         2.22 o
  -5  -3  12         62.92         65.58         6.79 o
  -4  -3  12          3.09          0.56         1.74 o
  -3  -3  12         52.58         53.31         4.07 o
  -2  -3  12        165.19        175.86         7.23 o
  -1  -3  12         20.76         22.50         2.60 o
   0  -3  12          1.11          1.17         1.17 o
   1  -3  12         30.59         23.25         2.18 o
   2  -3  12          0.51          0.99         1.72 o
   3  -3  12          7.23          6.34         1.85 o
   4  -3  12          5.27          5.75         2.14 o
   5  -3  12          8.16          6.24         3.11 o
 -11  -2  12         30.00         37.94         6.54 o
 -10  -2  12         11.76         16.23         4.41 o
  -9  -2  12          0.01          3.34         2.46 o
  -8  -2  12         15.92         27.01         5.00 o
  -7  -2  12         69.66         80.73         7.94 o
  -6  -2  12          0.83          1.55         2.43 o
  -5  -2  12          8.64         12.49         3.11 o
  -4  -2  12         57.52         56.38         4.33 o
  -3  -2  12          7.31         11.14         2.09 o
  -2  -2  12          0.05          0.73         1.24 o
  -1  -2  12         42.76         30.84         3.03 o
   0  -2  12         11.09          9.53         1.65 o
   1  -2  12          8.11         11.35         4.46 o
   2  -2  12          2.15          0.83         1.55 o
   3  -2  12          2.77          7.62         2.29 o
   4  -2  12        139.34        144.43         7.85 o
   5  -2  12          9.42          6.80         3.30 o
 -10  -1  12          9.74         11.71         3.95 o
  -9  -1  12          4.66          9.57         3.64 o
  -8  -1  12         27.68         27.44         5.13 o
  -7  -1  12          8.27         13.60         3.56 o
  -6  -1  12         21.00         26.47         4.48 o
  -5  -1  12          9.02         14.18         3.35 o
  -4  -1  12        146.99        143.39         7.81 o
  -3  -1  12         10.76         16.57         2.46 o
  -2  -1  12         45.39         47.18         3.75 o
  -1  -1  12         28.20         25.46         2.73 o
   0  -1  12        156.52        178.84         7.99 o
   1  -1  12         37.05         39.08         4.43 o
   2  -1  12          5.99         10.88         2.39 o
   3  -1  12          0.59         -0.25         1.51 o
   4  -1  12         28.26         35.55         5.07 o
   5  -1  12          9.60         11.88         3.06 o
 -10   0  12          0.42          4.15         2.71 o
  -9   0  12          3.74          0.76         2.39 o
  -8   0  12        213.62        189.89        12.77 o
  -7   0  12          0.52         -2.96         2.96 o
  -6   0  12          0.00         -1.61         2.16 o
  -5   0  12          0.90          1.06         1.52 o
  -4   0  12          0.72          1.52         1.82 o
  -3   0  12         18.94         12.40         2.14 o
  -2   0  12         92.19        100.00         5.54 o
  -1   0  12          2.68          3.47         1.31 o
   0   0  12         67.13         61.92        12.94 o
   1   0  12         47.40         56.34         4.68 o
   2   0  12         15.74          9.90         2.29 o
   3   0  12          1.91          0.12         5.56 o
   4   0  12         15.58         17.57         3.04 o
   5   0  12          1.75          2.30         1.78 o
 -10   1  12          8.41         16.72         4.59 o
  -9   1  12         51.88         59.41         7.77 o
  -8   1  12        338.47        373.42        18.46 o
  -7   1  12          1.49          1.92         2.56 o
  -6   1  12          8.99         10.86         3.16 o
  -5   1  12          7.23         10.17         2.37 o
  -4   1  12          0.10         -1.72         1.72 o
  -3   1  12         24.90         28.71         3.13 o
  -2   1  12         48.56         62.67         4.36 o
  -1   1  12          3.35          4.05         2.74 o
   0   1  12        121.01        134.78        11.34 o
   1   1  12          8.22         12.45         2.51 o
   2   1  12         19.67         24.45         3.38 o
   3   1  12         15.92         19.16         5.50 o
   4   1  12          4.89          5.71         1.83 o
 -10   2  12          1.69         -1.32         2.75 o
  -9   2  12         13.92         11.28         3.44 o
  -8   2  12        204.59        204.71        13.61 o
  -7   2  12          0.78          1.32         2.39 o
  -6   2  12         13.48          7.10         2.03 o
  -5   2  12          0.01         -0.33         1.40 o
  -4   2  12          5.67          8.40         2.21 o
  -3   2  12         17.25         20.73         8.36 o
  -2   2  12         63.50         51.36         4.06 o
  -1   2  12         81.49        104.88         9.38 o
   0   2  12          4.82          5.67         2.01 o
   1   2  12          1.81          2.50         2.70 o
   2   2  12          1.22         -0.11         1.74 o
   3   2  12          8.11          9.29         2.73 o
   4   2  12          0.14         -0.33         1.55 o
  -9   3  12          0.21          0.32         2.41 o
  -8   3  12          6.22         11.49         4.02 o
  -7   3  12         10.49         11.00         3.41 o
  -6   3  12        118.37        128.06         9.54 o
  -5   3  12         46.39         49.63         4.78 o
  -4   3  12         28.26         29.94         3.56 o
  -3   3  12          7.94          6.78         3.14 o
  -2   3  12          0.00          4.35         3.22 o
  -1   3  12         53.86         62.77         4.94 o
   0   3  12          7.45          6.72         1.81 o
   1   3  12          7.11          4.74         3.19 o
   2   3  12         19.31         19.33         2.95 o
   3   3  12          0.20          5.63         3.43 o
  -9   4  12          1.64          1.54         2.70 o
  -8   4  12          1.26         -1.95         1.95 o
  -7   4  12          0.00         -2.16         2.47 o
  -6   4  12          6.85          6.85         2.16 o
  -5   4  12         23.72         19.04         3.16 o
  -4   4  12          5.73          9.70         3.25 o
  -3   4  12         13.09         11.01         2.27 o
  -2   4  12         15.45         17.66         4.39 o
  -1   4  12         12.20         11.04         2.80 o
   0   4  12          0.03          0.82         1.42 o
   1   4  12          8.51         12.97         4.30 o
   2   4  12          0.02         -2.85         3.24 o
  -8   5  12          0.51         -3.51         3.51 o
  -7   5  12          0.56         -3.46         3.47 o
  -6   5  12          2.20         -1.52         1.52 o
  -5   5  12          0.92          2.78         2.57 o
  -4   5  12         53.27         55.30         4.83 o
  -3   5  12         35.93         39.54         6.37 o
  -2   5  12         52.81         53.21         7.11 o
  -1   5  12         45.86         42.16         6.38 o
   0   5  12          2.34         -0.42         2.44 o
   1   5  12          0.00         -0.98         2.78 o
  -8   6  12          3.42          2.34         2.44 o
  -7   6  12          1.78          4.99         2.61 o
  -6   6  12         14.67         18.33         3.80 o
  -5   6  12         32.17         33.31         3.93 o
  -4   6  12         17.94         16.09         4.42 o
  -3   6  12         64.72         68.30         8.41 o
  -2   6  12          9.12         12.60         4.25 o
  -1   6  12         19.25         19.87         4.88 o
   0   6  12          0.98          4.08         3.49 o
  -7   7  12          0.04         -1.53         2.14 o
  -6   7  12          0.00         -1.34         1.54 o
  -5   7  12          2.74          4.56         1.81 o
  -4   7  12          0.45          1.68         2.66 o
  -3   7  12        117.44        125.60        11.60 o
  -2   7  12          0.22          2.96         2.76 o
  -6   8  12          9.28         10.24         3.58 o
  -3 -16  13         39.01         54.47         7.12 o
  -2 -16  13         53.40         48.53         6.78 o
  -4 -15  13         30.18         40.81         6.09 o
  -3 -15  13          3.39          1.32         3.99 o
  -2 -15  13         75.30         95.19         9.04 o
  -1 -15  13          3.65          0.69         2.23 o
   0 -15  13          6.99          7.04         3.13 o
   1 -15  13          1.08          1.07         2.66 o
  -5 -14  13          0.00          2.59         2.10 o
  -4 -14  13         60.90         66.58         7.57 o
  -3 -14  13          6.36          8.16         2.42 o
  -2 -14  13         76.95         93.24         8.59 o
  -1 -14  13          0.09         -1.87         2.03 o
   0 -14  13        121.12        153.72        11.65 o
   1 -14  13          2.55          4.26         2.95 o
   2 -14  13         14.87         19.70         4.92 o
  -6 -13  13          4.00         10.27         4.08 o
  -5 -13  13          0.00         -1.97         1.97 o
  -4 -13  13          4.65          2.97         3.06 o
  -3 -13  13          0.29         -1.26         1.26 o
  -2 -13  13          5.55          5.37         1.63 o
  -1 -13  13         74.10         82.91         5.67 o
   0 -13  13          0.44          1.66         2.08 o
   1 -13  13         27.98         33.00         3.87 o
   2 -13  13         31.89         31.61         5.22 o
   3 -13  13         23.66         28.91         5.34 o
  -7 -12  13          0.29          3.30         1.83 o
  -6 -12  13         13.47         13.33         3.38 o
  -5 -12  13         10.18         10.93         2.37 o
  -4 -12  13         15.81         11.88         2.24 o
  -3 -12  13         26.11         30.53         2.86 o
  -2 -12  13         71.31         81.58         4.47 o
  -1 -12  13          0.00         -0.40         1.38 o
   0 -12  13          2.40          6.61         1.88 o
   1 -12  13          1.30          3.57         2.21 o
   2 -12  13         11.78         15.74         4.16 o
   3 -12  13          5.23          4.00         2.69 o
   4 -12  13          9.91          9.48         3.71 o
  -8 -11  13          0.09         -0.73         2.39 o
  -7 -11  13          4.02          4.76         1.98 o
  -6 -11  13          2.68          4.72         2.01 o
  -5 -11  13         57.05         54.36        11.91 o
  -4 -11  13         48.41         43.96         4.30 o
  -3 -11  13         18.40         24.03         2.47 o
  -2 -11  13          8.40          4.98         1.34 o
  -1 -11  13          0.07          0.00         0.99 o
   0 -11  13          0.06         -2.55         2.55 o
   1 -11  13          7.75          4.68         2.82 o
   2 -11  13         26.69         21.98         4.83 o
   3 -11  13          4.17          8.76         3.48 o
   4 -11  13         12.36          9.46         3.30 o
  -8 -10  13          0.25         -1.89         1.89 o
  -7 -10  13          0.39          0.89         1.89 o
  -6 -10  13          0.00          3.39         4.27 o
  -5 -10  13         42.66         43.05         4.50 o
  -4 -10  13         26.44         23.32         3.07 o
  -3 -10  13          0.03          0.90         1.30 o
  -2 -10  13         19.55         24.20         3.08 o
  -1 -10  13         28.06         23.47         4.64 o
   0 -10  13          0.04         -0.60         2.60 o
   1 -10  13          2.86          1.41         1.78 o
   2 -10  13         10.39          7.98         2.99 o
   3 -10  13         61.03         68.50         7.91 o
   4 -10  13         23.50         24.83         5.24 o
   5 -10  13         13.63         15.97         4.09 o
  -9  -9  13         16.47         14.46         4.23 o
  -8  -9  13          0.39         -0.19         1.49 o
  -7  -9  13          1.78          3.71         3.00 o
  -6  -9  13          4.61          6.50         4.58 o
  -5  -9  13         77.33         89.31         8.60 o
  -4  -9  13         35.84         43.57         6.19 o
  -3  -9  13          0.01          0.00         1.13 o
  -2  -9  13         72.01         72.13         6.44 o
  -1  -9  13         14.33         11.81         3.87 o
   0  -9  13         18.85         21.66         3.20 o
   1  -9  13         43.43         44.22         6.36 o
   2  -9  13          8.40          6.52         3.11 o
   3  -9  13          8.25          3.70         2.24 o
   4  -9  13         26.31         32.41         6.11 o
  -9  -8  13          6.94         13.74         2.96 o
  -8  -8  13         24.25         17.99         4.03 o
  -7  -8  13          1.13          2.14         1.77 o
  -6  -8  13         36.25         30.95         5.29 o
  -5  -8  13          7.96         12.00         3.31 o
  -4  -8  13          0.44         -0.04         2.13 o
  -3  -8  13          7.84          9.05         1.75 o
  -2  -8  13        471.00        491.18        19.70 o
  -1  -8  13         11.10          9.47         3.00 o
   0  -8  13         30.28         29.29         3.37 o
   1  -8  13         66.63         71.79         7.87 o
   2  -8  13         73.84         74.83         8.17 o
   3  -8  13        115.99        134.60        11.28 o
   4  -8  13          5.46          4.82         3.27 o
 -10  -7  13         41.57         30.61         5.64 o
  -9  -7  13          0.02          1.08         4.60 o
  -8  -7  13          4.80          6.24         2.78 o
  -7  -7  13          3.15          4.02         2.44 o
  -6  -7  13          0.80          2.33         2.31 o
  -5  -7  13         31.41         31.29         5.18 o
  -4  -7  13          5.72          3.39         2.38 o
  -3  -7  13          2.15         -1.22         2.32 o
  -2  -7  13        410.42        412.54        17.61 o
  -1  -7  13         43.81         46.97         5.74 o
   0  -7  13         43.28         44.99         4.07 o
   1  -7  13          1.93          5.94         2.76 o
   2  -7  13         26.12         24.97         5.13 o
   3  -7  13          7.02          3.78         2.93 o
   4  -7  13          1.13         -3.81         3.86 o
 -10  -6  13         19.03         15.94         3.00 o
  -9  -6  13          0.69          2.97         2.13 o
  -8  -6  13          9.79         11.10         3.53 o
  -7  -6  13         10.35         13.71         4.14 o
  -6  -6  13          1.11         -1.20         2.47 o
  -5  -6  13          3.06          0.19         1.99 o
  -4  -6  13          5.72          9.29         3.03 o
  -3  -6  13          9.14          4.19         2.01 o
  -2  -6  13        130.78        132.13         9.32 o
  -1  -6  13          4.99          6.08         1.64 o
   0  -6  13          3.45          1.52         1.44 o
   1  -6  13         25.63         28.36         5.31 o
   2  -6  13          0.03          0.82         2.36 o
   3  -6  13          7.05         10.41         3.83 o
   4  -6  13          2.48          3.68         2.47 o
 -10  -5  13          1.03          0.56         1.82 o
  -9  -5  13          2.35          6.18         3.26 o
  -8  -5  13          0.34          0.35         2.25 o
  -7  -5  13          3.08         -0.83         2.27 o
  -6  -5  13         35.17         50.47         6.45 o
  -5  -5  13         27.52         27.63         4.58 o
  -4  -5  13         19.01         19.17         3.88 o
  -3  -5  13         21.34         15.55         3.35 o
  -2  -5  13         21.68         20.45         2.70 o
  -1  -5  13          2.16          3.42         1.40 o
   0  -5  13         44.32         37.11         3.17 o
   1  -5  13         72.90         67.71         4.89 o
   2  -5  13          0.00         -2.98         2.98 o
   3  -5  13          0.12          2.08         2.52 o
   4  -5  13          3.91         -0.85         2.90 o
 -10  -4  13          1.56          6.84         3.26 o
  -9  -4  13          3.88          3.19         2.63 o
  -8  -4  13          0.15          4.20         2.76 o
  -7  -4  13         77.39         87.59         8.51 o
  -6  -4  13          3.02          4.88         2.70 o
  -5  -4  13         15.73         15.47         3.83 o
  -4  -4  13          4.39          4.89         2.48 o
  -3  -4  13          0.23         -0.52         1.37 o
  -2  -4  13         40.09         38.84         6.09 o
  -1  -4  13          0.07          1.26         1.15 o
   0  -4  13         13.38         15.38         1.92 o
   1  -4  13          5.96          2.99         1.37 o
   2  -4  13          4.88          4.02         3.17 o
   3  -4  13          9.55          9.69         3.48 o
   4  -4  13          1.62          2.41         2.54 o
 -10  -3  13          0.41          2.21         2.10 o
  -9  -3  13         27.16         32.16         5.63 o
  -8  -3  13          7.54         11.58         3.30 o
  -7  -3  13         33.73         31.50         5.59 o
  -6  -3  13          5.53          7.03         2.88 o
  -5  -3  13          0.00         -0.37         2.05 o
  -4  -3  13         15.53         10.77         2.89 o
  -3  -3  13         11.66         13.77         2.44 o
  -2  -3  13          1.81          2.08         1.28 o
  -1  -3  13          3.03          2.78         1.52 o
   0  -3  13         64.56         66.38         4.08 o
   1  -3  13          2.50         -0.51         1.55 o
   2  -3  13         53.58         52.04         7.55 o
   3  -3  13          6.89          5.99         3.29 o
   4  -3  13          6.23          7.39         3.09 o
 -10  -2  13          2.10          3.76         2.47 o
  -9  -2  13          1.87          6.29         3.28 o
  -8  -2  13          3.92          8.85         3.57 o
  -7  -2  13         13.50         18.73         4.37 o
  -6  -2  13         20.83         38.29         5.55 o
  -5  -2  13         26.18         23.88         4.15 o
  -4  -2  13         33.45         29.59         3.34 o
  -3  -2  13          6.33          5.44         2.12 o
  -2  -2  13          0.04         -0.25         1.09 o
  -1  -2  13          1.09          0.84         1.04 o
   0  -2  13          6.25          3.36         1.50 o
   1  -2  13         28.64         25.06         3.26 o
   2  -2  13          0.80          1.93         1.59 o
   3  -2  13         12.45         10.07         2.64 o
   4  -2  13          6.05          9.11         4.54 o
 -10  -1  13          0.64         11.00         4.08 o
  -9  -1  13         65.93         71.46         8.34 o
  -8  -1  13         28.90         22.07         4.74 o
  -7  -1  13          2.53          4.49         2.86 o
  -6  -1  13          0.83          3.36         2.39 o
  -5  -1  13        117.48        122.98         9.29 o
  -4  -1  13        131.76        145.16         9.35 o
  -3  -1  13          1.35          0.68         1.38 o
  -2  -1  13          0.01         -0.83         1.63 o
  -1  -1  13          4.67          2.70         1.30 o
   0  -1  13          1.91         -0.72         1.47 o
   1  -1  13          2.48          0.70         1.52 o
   2  -1  13          0.08         -1.62         1.62 o
   3  -1  13         49.80         50.86         4.85 o
   4  -1  13          0.20         -1.86         1.86 o
 -10   0  13          0.72          2.90         2.63 o
  -9   0  13         37.02         31.88         5.95 o
  -8   0  13         17.49         15.36         4.28 o
  -7   0  13         41.89         47.83         6.51 o
  -6   0  13          9.51         13.88         3.64 o
  -5   0  13          5.45          2.47         1.95 o
  -4   0  13         17.95         12.30         3.02 o
  -3   0  13          0.79          0.28         1.24 o
  -2   0  13         26.36         21.34         4.88 o
  -1   0  13          2.80         -0.58         2.01 o
   0   0  13          1.16          3.11         1.89 o
   1   0  13         20.13         14.08         3.21 o
   2   0  13          8.41         13.38         2.78 o
   3   0  13         13.81         18.51         3.13 o
   4   0  13          4.09          3.80         3.17 o
  -9   1  13         34.16         39.26         6.36 o
  -8   1  13         38.20         41.47         6.37 o
  -7   1  13          3.05         -3.07         3.07 o
  -6   1  13          9.86          9.91         2.73 o
  -5   1  13          7.37          7.80         2.15 o
  -4   1  13         11.11         13.25         2.47 o
  -3   1  13          4.56          3.85         1.64 o
  -2   1  13        165.76        148.58         9.00 o
  -1   1  13         52.66         68.40         7.65 o
   0   1  13          8.99          6.85         2.00 o
   1   1  13          4.45          4.63         1.86 o
   2   1  13          1.18          5.74         3.28 o
   3   1  13          4.34          0.91         1.67 o
  -9   2  13          2.37          2.09         2.37 o
  -8   2  13         14.17         15.64         4.64 o
  -7   2  13          1.56          0.52         2.32 o
  -6   2  13          4.87          9.91         2.42 o
  -5   2  13          8.35          3.71         1.67 o
  -4   2  13          0.71          2.06         2.89 o
  -3   2  13          8.03          8.41         5.13 o
  -2   2  13        340.46        350.71        18.11 o
  -1   2  13         24.08         26.35         3.50 o
   0   2  13          0.23         -1.64         1.64 o
   1   2  13          1.28          0.12         2.59 o
   2   2  13          0.75          0.21         1.57 o
   3   2  13          0.85          2.34         2.12 o
  -9   3  13         45.02         49.88         7.39 o
  -8   3  13         15.30         22.05         4.95 o
  -7   3  13          0.00          1.70         2.50 o
  -6   3  13         17.79         16.02         4.24 o
  -5   3  13         13.70         10.46         5.93 o
  -4   3  13          0.88          2.85         3.47 o
  -3   3  13          0.58         -0.91         2.49 o
  -2   3  13        200.15        214.75        14.30 o
  -1   3  13         24.79         19.72         3.07 o
   0   3  13          2.09          0.06         2.42 o
   1   3  13          1.35          3.28         3.09 o
  -8   4  13          5.07          8.71         3.62 o
  -7   4  13          3.16          6.34         2.88 o
  -6   4  13         12.99         15.93         2.98 o
  -5   4  13         33.74         39.99         4.22 o
  -4   4  13         59.35         69.74        11.08 o
  -3   4  13         69.09         90.82         9.44 o
  -2   4  13          0.81          0.03         1.36 o
  -1   4  13          6.34          3.13         2.86 o
   0   4  13         36.87         41.31         6.72 o
  -8   5  13         15.44         15.81         4.56 o
  -7   5  13         10.18          9.43         3.32 o
  -6   5  13          0.10         -1.21         1.84 o
  -5   5  13         12.11         12.52         2.68 o
  -4   5  13          5.31          2.92         2.67 o
  -3   5  13          3.73          5.98         3.03 o
  -2   5  13          1.04          4.78         3.40 o
  -1   5  13          7.48          9.47         3.79 o
  -7   6  13         23.31         18.91         4.47 o
  -6   6  13          3.35          8.38         3.10 o
  -5   6  13          0.10          3.26         2.98 o
  -4   6  13          0.20          5.62         3.29 o
  -6   7  13          1.95          6.51         2.94 o
  -4 -15  14         40.96         50.69         6.94 o
  -2 -15  14          5.30          0.73         2.09 o
  -1 -15  14          7.48          5.64         2.21 o
  -5 -14  14          0.15          0.82         2.07 o
  -4 -14  14         34.03         34.76         5.66 o
  -3 -14  14         16.28         17.40         4.07 o
  -2 -14  14          3.03          5.74         2.47 o
  -1 -14  14          4.41          1.48         2.42 o
   0 -14  14          1.34          2.48         2.16 o
   1 -14  14          1.39          5.95         3.33 o
   2 -14  14          0.00         -2.50         2.50 o
  -6 -13  14          1.66          4.70         2.55 o
  -5 -13  14         12.35         15.33         2.89 o
  -4 -13  14          2.92          1.15         2.76 o
  -3 -13  14          7.61          7.72         2.22 o
  -2 -13  14          1.63         -1.63         1.63 o
  -1 -13  14         28.13         23.74         3.33 o
   0 -13  14          2.71          2.51         3.30 o
   1 -13  14          1.11         -0.31         1.86 o
   2 -13  14         19.10         29.48         5.20 o
  -6 -12  14          0.96         -1.75         1.75 o
  -5 -12  14         16.60         13.16         2.56 o
  -4 -12  14          1.48          2.14         3.49 o
  -3 -12  14          4.15          2.94         2.27 o
  -2 -12  14         64.82         58.24         3.83 o
  -1 -12  14         16.84         19.15         4.19 o
   0 -12  14          0.04         -0.56         1.51 o
   1 -12  14          1.35          1.50         1.96 o
   2 -12  14          0.19          4.36         2.76 o
   3 -12  14          0.36          4.95         3.21 o
  -7 -11  14          7.59          4.99         3.54 o
  -6 -11  14          2.20         -1.79         1.79 o
  -5 -11  14         44.05         51.17         4.87 o
  -4 -11  14          0.00          0.06         1.47 o
  -3 -11  14          5.91          8.64         2.14 o
  -2 -11  14          1.16          0.71         1.49 o
  -1 -11  14          3.37          3.67         1.76 o
   0 -11  14          0.24         -2.92         2.92 o
   1 -11  14          0.00          3.84         2.83 o
   2 -11  14         38.23         41.98         6.38 o
   3 -11  14         15.41         12.20         4.28 o
  -8 -10  14          0.08          4.09         2.79 o
  -7 -10  14          4.08          3.68         1.69 o
  -6 -10  14          4.46          2.76         1.80 o
  -5 -10  14         10.71          7.16         2.63 o
  -4 -10  14         21.17         19.60         3.01 o
  -3 -10  14          0.01         -0.75         2.02 o
  -2 -10  14          5.90          7.38         2.00 o
  -1 -10  14          0.99          3.82         2.73 o
   0 -10  14          8.02          8.51         3.08 o
   1 -10  14          1.23          2.60         2.39 o
   2 -10  14        162.72        183.51        13.31 o
   3 -10  14         27.28         36.90         6.50 o
  -8  -9  14         25.60         27.68         3.84 o
  -7  -9  14          1.43          5.47         2.21 o
  -6  -9  14          9.96         15.15         3.88 o
  -5  -9  14          0.55         -2.06         2.06 o
  -4  -9  14          1.68          2.20         2.82 o
  -3  -9  14         37.61         34.96         5.70 o
  -2  -9  14         42.13         38.12         5.65 o
  -1  -9  14          0.00         -1.15         2.09 o
   0  -9  14         27.20         20.79         4.61 o
   1  -9  14        154.68        137.84        11.20 o
   2  -9  14        106.06        102.36         9.95 o
   3  -9  14          1.53          2.03         2.85 o
  -9  -8  14          8.25          9.43         3.93 o
  -8  -8  14          0.06         -0.69         1.69 o
  -7  -8  14          6.91         11.74         3.91 o
  -6  -8  14          1.67          1.01         1.99 o
  -5  -8  14          0.27         -1.45         2.04 o
  -4  -8  14          6.83         11.71         3.76 o
  -3  -8  14         35.87         37.86         5.60 o
  -2  -8  14        180.16        182.47        11.95 o
  -1  -8  14         13.24         13.29         3.51 o
   0  -8  14         32.55         30.34         3.65 o
   1  -8  14         75.15         83.85         8.86 o
   2  -8  14          6.84          7.15         3.29 o
   3  -8  14         50.66         54.82         7.66 o
  -9  -7  14          4.30          2.23         1.73 o
  -8  -7  14          0.01          1.73         2.50 o
  -7  -7  14          0.37          1.31         2.35 o
  -6  -7  14         23.39         26.64         5.04 o
  -5  -7  14         27.74         27.70         5.13 o
  -4  -7  14         47.89         44.99         6.08 o
  -3  -7  14         36.52         39.80         5.79 o
  -2  -7  14         24.18         25.02         4.53 o
  -1  -7  14          0.03          1.57         1.79 o
   0  -7  14          7.13          4.86         4.41 o
   1  -7  14          0.09          0.64         2.55 o
   2  -7  14          1.96          3.45         2.88 o
   3  -7  14          2.79          0.41         2.30 o
  -9  -6  14          5.44          2.87         2.92 o
  -8  -6  14         43.87         46.78         6.89 o
  -7  -6  14         46.00         35.88         5.80 o
  -6  -6  14          2.97          2.76         2.20 o
  -5  -6  14          1.10          0.89         2.25 o
  -4  -6  14          1.11          1.65         1.83 o
  -3  -6  14          0.46          2.20         1.94 o
  -2  -6  14         10.46          9.32         2.82 o
  -1  -6  14         16.63         18.79         2.71 o
   0  -6  14         13.49          8.55         1.55 o
   1  -6  14          4.41          2.83         2.40 o
   2  -6  14         11.21          9.79         3.51 o
   3  -6  14          1.30          5.00         2.99 o
  -9  -5  14         16.73         16.85         4.34 o
  -8  -5  14         16.07         16.09         4.11 o
  -7  -5  14         71.42         68.28         8.14 o
  -6  -5  14          0.72          2.53         2.10 o
  -5  -5  14          0.28          2.14         2.01 o
  -4  -5  14         44.43         52.45         6.39 o
  -3  -5  14          5.54          7.16         2.68 o
  -2  -5  14         16.47         18.34         2.82 o
  -1  -5  14         51.48         46.26         3.99 o
   0  -5  14          2.65          3.28         1.16 o
   1  -5  14         96.40         95.38         6.09 o
   2  -5  14          1.44         -0.73         2.76 o
   3  -5  14         11.87          5.63         2.85 o
  -9  -4  14          2.03          2.80         2.70 o
  -8  -4  14         32.91         22.65         4.91 o
  -7  -4  14          0.06          4.73         2.93 o
  -6  -4  14          0.08         -2.21         2.21 o
  -5  -4  14         12.28         22.59         4.46 o
  -4  -4  14          0.98         -0.94         2.24 o
  -3  -4  14        110.85        119.06         6.60 o
  -2  -4  14         14.93         20.75         2.81 o
  -1  -4  14         12.55         14.20         2.42 o
   0  -4  14          6.77          7.21         2.19 o
   1  -4  14          1.66         -0.91         1.53 o
   2  -4  14          5.54          5.94         3.00 o
   3  -4  14          7.71          5.88         3.24 o
  -9  -3  14          0.03         -2.23         2.96 o
  -8  -3  14          4.30          5.25         3.40 o
  -7  -3  14         18.15         22.04         4.73 o
  -6  -3  14          8.63         12.03         3.60 o
  -5  -3  14          4.10          5.90         2.83 o
  -4  -3  14          3.01          9.70         3.00 o
  -3  -3  14          3.98          9.15         2.21 o
  -2  -3  14         18.20         18.43         2.81 o
  -1  -3  14          1.07          0.84         1.31 o
   0  -3  14          4.85          3.13         4.60 o
   1  -3  14         17.06         15.49         2.71 o
   2  -3  14         30.09         32.92         4.15 o
   3  -3  14          6.71          7.59         3.15 o
  -9  -2  14         12.01         14.17         4.57 o
  -8  -2  14         18.70         27.06         5.24 o
  -7  -2  14          1.05          4.86         2.82 o
  -6  -2  14          3.12          5.55         2.70 o
  -5  -2  14         79.63         76.07         7.69 o
  -4  -2  14         15.28         18.58         4.37 o
  -3  -2  14          0.39          0.84         1.20 o
  -2  -2  14         42.19         44.09         3.98 o
  -1  -2  14         12.72         17.73         4.19 o
   0  -2  14          0.96         -0.90         1.51 o
   1  -2  14          1.40         -0.07         1.57 o
   2  -2  14         22.29         25.90         3.98 o
   3  -2  14          0.38          1.31         3.70 o
  -9  -1  14          1.40          5.26         3.25 o
  -8  -1  14          6.78          5.93         3.41 o
  -7  -1  14          4.04          2.57         2.10 o
  -6  -1  14         22.21         23.55         4.77 o
  -5  -1  14        164.55        159.39        10.97 o
  -4  -1  14          9.72          7.18         2.10 o
  -3  -1  14          4.52          9.38         2.21 o
  -2  -1  14          0.02         -1.44         1.46 o
  -1  -1  14         12.94         10.29         3.49 o
   0  -1  14          6.56          9.47         2.37 o
   1  -1  14          3.46          1.38         1.73 o
   2  -1  14         53.01         56.18         5.18 o
   3  -1  14          7.63         10.75         2.70 o
  -9   0  14          0.76          2.50         2.63 o
  -8   0  14          0.56          1.08         2.36 o
  -7   0  14          3.57          1.02         2.25 o
  -6   0  14          1.71         -2.70         2.70 o
  -5   0  14         30.06         38.72         4.21 o
  -4   0  14          8.17         13.37         2.34 o
  -3   0  14          0.35          0.42         1.35 o
  -2   0  14          8.67          4.82         2.72 o
  -1   0  14          0.13          0.95         1.77 o
   0   0  14          2.57          1.05         1.44 o
   1   0  14          0.11         -0.43         3.86 o
   2   0  14         42.07         49.32         7.47 o
   3   0  14          0.07         -3.13         3.13 o
  -9   1  14          0.25          7.95         3.87 o
  -8   1  14          0.01         -1.36         2.47 o
  -7   1  14          0.09         -3.52         3.52 o
  -6   1  14          2.20          3.95         2.66 o
  -5   1  14          0.03         -0.85         1.60 o
  -4   1  14          1.96          3.06         1.71 o
  -3   1  14         44.69         54.22         6.32 o
  -2   1  14        249.18        285.71        16.56 o
  -1   1  14          1.45          1.22         1.64 o
   0   1  14         48.23         48.40         4.66 o
   1   1  14          3.04          3.09         1.77 o
   2   1  14          6.09          6.48         2.42 o
  -8   2  14         30.55         41.95         6.55 o
  -7   2  14          8.67         13.12         4.14 o
  -6   2  14         25.35         27.20         3.76 o
  -5   2  14          1.04          3.04         2.67 o
  -4   2  14          9.28         12.95         2.96 o
  -3   2  14          4.40          6.69         3.18 o
  -2   2  14        112.31        124.94        11.04 o
  -1   2  14          4.93          5.72         2.19 o
   0   2  14          8.85          7.31         3.54 o
   1   2  14          4.93          8.23         2.20 o
   2   2  14         19.88         18.52         4.08 o
  -8   3  14         12.48         14.10         4.26 o
  -7   3  14         22.69         23.30         4.89 o
  -6   3  14          7.30          4.99         1.83 o
  -5   3  14          1.29         -1.81         1.96 o
  -4   3  14          6.84         11.63         4.41 o
  -3   3  14         55.43         72.26         8.79 o
  -2   3  14          8.61          3.60         2.47 o
  -1   3  14          6.17          6.17         2.70 o
   0   3  14         11.66         16.47         4.81 o
  -7   4  14         22.97         18.39         4.52 o
  -6   4  14         24.19         27.97         3.78 o
  -5   4  14          7.76          5.54         2.17 o
  -4   4  14          6.56          4.04         3.44 o
  -3   4  14          0.00         -0.64         3.24 o
  -2   4  14         18.11         18.12         4.85 o
  -7   5  14          7.38          9.04         3.39 o
  -6   5  14          1.02          0.43         2.15 o
  -4 -14  15          0.93         -2.01         2.01 o
  -1 -14  15         18.21         13.89         3.94 o
   0 -14  15          2.25         -0.17         1.61 o
  -5 -13  15         15.35         11.19         3.64 o
  -4 -13  15          2.62         -2.89         2.89 o
  -3 -13  15          3.45          0.55         3.00 o
  -2 -13  15          9.77         16.21         4.21 o
  -1 -13  15         24.50         29.14         5.02 o
   0 -13  15          2.60          0.52         1.64 o
   1 -13  15          4.44          2.30         2.55 o
  -6 -12  15          0.33          0.20         2.29 o
  -5 -12  15          0.25          0.83         1.40 o
  -4 -12  15         13.67         20.27         5.98 o
  -3 -12  15          6.18          5.18         1.98 o
  -2 -12  15          2.47          1.48         2.57 o
  -1 -12  15          1.45          0.89         1.47 o
   0 -12  15          2.21         -3.41         3.41 o
   1 -12  15          6.70          8.31         3.40 o
  -6 -11  15         36.92         37.66         9.08 o
  -5 -11  15          4.48          4.66         1.92 o
  -4 -11  15         20.44         28.72         3.75 o
  -3 -11  15          1.33         -0.57         1.47 o
  -2 -11  15         16.61         18.20         2.88 o
  -1 -11  15         14.58         14.24         2.61 o
   0 -11  15         13.83          9.12         3.70 o
   1 -11  15         37.30         29.13         5.62 o
   2 -11  15         14.14         20.65         4.83 o
  -7 -10  15          5.59          1.15         1.85 o
  -6 -10  15         39.59         47.07         4.84 o
  -5 -10  15         12.87         13.53         2.66 o
  -4 -10  15         16.43         20.22         4.70 o
  -3 -10  15          0.12         -1.49         3.02 o
  -2 -10  15         56.04         67.04         7.79 o
  -1 -10  15         15.82         15.26         2.81 o
   0 -10  15          1.73          5.29         3.14 o
   1 -10  15         15.89         15.78         4.44 o
   2 -10  15          0.10         -3.39         3.39 o
  -7  -9  15          8.22          5.59         5.37 o
  -6  -9  15          0.93          5.07         3.41 o
  -5  -9  15          6.44         -1.13         2.44 o
  -4  -9  15         94.56        106.57         9.87 o
  -3  -9  15          7.53          6.11         2.51 o
  -2  -9  15          2.24         -0.94         2.71 o
  -1  -9  15          6.03         -0.03         1.81 o
   0  -9  15          0.77          3.11         3.04 o
   1  -9  15         12.11         19.09         4.86 o
   2  -9  15         13.21         18.18         4.40 o
  -8  -8  15          5.21          0.46         3.79 o
  -7  -8  15          0.06          1.24         2.26 o
  -6  -8  15          4.36         -2.05         2.84 o
  -5  -8  15          0.28         -0.46         2.30 o
  -4  -8  15        138.13        138.74        11.13 o
  -3  -8  15          0.03         -1.20         2.50 o
  -2  -8  15          0.30         -1.25         2.08 o
  -1  -8  15          4.68          7.35         2.75 o
   0  -8  15          1.38          3.51         1.89 o
   1  -8  15          2.07          0.58         2.89 o
   2  -8  15          1.46          2.30         2.49 o
  -8  -7  15          1.10          0.97         2.60 o
  -7  -7  15          8.14         18.16         4.37 o
  -6  -7  15          4.08          1.79         2.44 o
  -5  -7  15          0.03         -2.07         2.83 o
  -4  -7  15        298.27        276.68        15.58 o
  -3  -7  15         44.38         43.88         6.30 o
  -2  -7  15          5.04         14.19         3.85 o
  -1  -7  15          0.96          2.79         2.02 o
   0  -7  15         62.34         67.41         5.38 o
   1  -7  15          0.86          2.03         2.83 o
   2  -7  15         13.21         20.76         5.25 o
  -8  -6  15         49.39         47.92         7.06 o
  -7  -6  15          0.21          0.99         2.12 o
  -6  -6  15         10.24          4.72         3.00 o
  -5  -6  15         79.56         81.11         8.50 o
  -4  -6  15         86.11         85.52         8.40 o
  -3  -6  15        112.61        130.70        10.14 o
  -2  -6  15         31.14         33.40         5.21 o
  -1  -6  15         35.45         40.21         3.88 o
   0  -6  15         10.97         15.08         4.26 o
   1  -6  15         25.92         33.76         5.96 o
   2  -6  15         40.36         40.06         6.44 o
  -8  -5  15         16.89         15.72         4.78 o
  -7  -5  15         11.82         10.25         3.58 o
  -6  -5  15         10.76          9.28         3.42 o
  -5  -5  15          3.24         -0.77         1.97 o
  -4  -5  15          7.67          4.25         2.47 o
  -3  -5  15          8.04         11.61         3.14 o
  -2  -5  15         55.50         55.08         4.72 o
  -1  -5  15         86.37         96.04         5.89 o
   0  -5  15         26.11         29.85         3.77 o
   1  -5  15         21.60         23.47         5.06 o
   2  -5  15         42.35         44.24         6.85 o
  -8  -4  15          0.39         -0.94         2.68 o
  -7  -4  15         37.46         56.60         7.42 o
  -6  -4  15         33.68         29.90         5.60 o
  -5  -4  15         43.82         56.79         7.05 o
  -4  -4  15         33.96         45.93         6.03 o
  -3  -4  15          5.74          6.33         2.69 o
  -2  -4  15         18.43         31.35         3.63 o
  -1  -4  15         62.18         66.24         4.94 o
   0  -4  15         85.05        100.54         6.65 o
   1  -4  15          6.13          7.94         3.28 o
   2  -4  15          9.38         10.01         3.72 o
  -8  -3  15          3.03          4.44         3.32 o
  -7  -3  15          2.98          3.95         3.30 o
  -6  -3  15          0.02          1.87         2.44 o
  -5  -3  15         10.33          9.50         2.80 o
  -4  -3  15          0.42         -1.85         1.90 o
  -3  -3  15          6.79          2.02         1.71 o
  -2  -3  15          8.75          7.03         2.09 o
  -1  -3  15          3.60          2.08         2.51 o
   0  -3  15          1.47         -1.66         1.66 o
   1  -3  15         11.59         16.77         3.20 o
   2  -3  15          1.04          2.71         2.98 o
  -8  -2  15          0.60          3.53         2.85 o
  -7  -2  15          2.37          4.23         2.32 o
  -6  -2  15          7.61         12.20         4.05 o
  -5  -2  15         20.31         15.25         3.66 o
  -4  -2  15         45.65         49.14         4.62 o
  -3  -2  15          1.32          0.16         1.46 o
  -2  -2  15          0.16          3.66         2.30 o
  -1  -2  15         21.00         18.23         3.07 o
   0  -2  15          0.63         -0.66         1.47 o
   1  -2  15          5.88          4.48         1.85 o
   2  -2  15          7.84         10.27         2.52 o
  -8  -1  15          2.23          0.93         2.52 o
  -7  -1  15         10.07          9.62         3.14 o
  -6  -1  15         37.82         40.80         6.13 o
  -5  -1  15         16.97         16.99         3.62 o
  -4  -1  15          4.20          1.70         1.55 o
  -3  -1  15          7.68          7.09         2.26 o
  -2  -1  15          2.56          4.41         2.45 o
  -1  -1  15          1.31         -0.06         1.57 o
   0  -1  15          7.66          6.27         2.11 o
   1  -1  15          2.32          1.02         2.34 o
   2  -1  15         42.22         45.65         6.74 o
  -8   0  15          2.00          6.64         3.56 o
  -7   0  15         18.50         24.65         5.22 o
  -6   0  15          1.37          4.44         2.78 o
  -5   0  15         19.14         26.83         3.70 o
  -4   0  15          3.81          5.47         1.80 o
  -3   0  15         31.43         42.89         6.84 o
  -2   0  15          0.57          2.87         2.60 o
  -1   0  15         30.55         26.56         3.79 o
   0   0  15          1.97         -0.08         1.74 o
   1   0  15          1.47          3.38         2.95 o
  -8   1  15          5.60         13.66         4.34 o
  -7   1  15          0.09         -1.71         2.49 o
  -6   1  15          2.51          2.79         2.56 o
  -5   1  15          4.49          2.49         1.47 o
  -4   1  15         62.61         53.68         4.80 o
  -3   1  15          1.77          0.31         2.72 o
  -2   1  15         60.52         74.75         8.87 o
  -1   1  15          2.68          0.75         1.73 o
   0   1  15         15.01         10.70         4.81 o
   1   1  15         31.87         29.53         5.66 o
  -7   2  15         17.21         16.60         4.32 o
  -6   2  15         51.51         64.06         5.85 o
  -5   2  15          9.70         13.95         2.94 o
  -4   2  15          6.05          2.65         2.49 o
  -3   2  15         18.65         29.33         5.98 o
  -2   2  15         12.19          6.81         2.36 o
  -1   2  15          0.00         -1.86         1.86 o
   0   2  15         13.79         15.07         3.93 o
  -7   3  15          0.01          0.34         2.19 o
  -6   3  15          6.48          7.30         3.27 o
  -6   4  15          0.63         -2.60         2.60 o
  -4 -13  16          0.97         -0.68         1.92 o
  -2 -13  16          0.01          7.23         3.59 o
  -1 -13  16         10.09          7.38         3.33 o
   0 -13  16         15.42         12.34         3.77 o
  -5 -12  16         13.49         19.60         4.34 o
  -4 -12  16         16.51         17.55         4.17 o
  -3 -12  16          1.09          0.44         1.34 o
  -2 -12  16          8.18          5.02         2.03 o
  -1 -12  16         14.39         12.69         3.72 o
  -5 -11  16          3.49          2.89         2.39 o
  -4 -11  16          9.45         10.82         2.90 o
  -3 -11  16          1.91          0.24         1.35 o
  -2 -11  16         57.39         65.16         8.07 o
  -1 -11  16          0.56          2.31         2.39 o
   0 -11  16          6.49          4.86         3.26 o
  -6 -10  16          7.57          4.61         2.39 o
  -5 -10  16          8.23          8.07         3.62 o
  -4 -10  16          0.40         -2.21         3.01 o
  -3 -10  16         73.66         93.21         9.65 o
  -2 -10  16          6.13          8.70         3.50 o
  -1 -10  16         14.44         14.16         2.86 o
   0 -10  16         15.90         25.74         5.67 o
  -6  -9  16         28.97         28.40         5.87 o
  -5  -9  16          1.19         -3.38         3.38 o
  -4  -9  16          3.45          6.88         3.32 o
  -3  -9  16          0.05         -2.08         2.73 o
  -2  -9  16         40.70         39.71         6.23 o
  -1  -9  16          0.82          2.57         3.21 o
   0  -9  16         67.38         69.10         8.89 o
  -7  -8  16          6.30          6.16         2.91 o
  -6  -8  16          7.26         12.30         3.79 o
  -5  -8  16         32.89         32.76         6.10 o
  -4  -8  16        180.27        193.33        13.47 o
  -3  -8  16          3.31         -3.38         3.38 o
  -2  -8  16          3.64          6.99         2.77 o
  -1  -8  16         13.98         16.45         4.53 o
   0  -8  16         16.18          7.65         3.51 o
  -7  -7  16          4.12         13.19         4.15 o
  -6  -7  16         43.02         44.35         6.55 o
  -5  -7  16         12.12         12.70         4.09 o
  -4  -7  16        380.01        420.57        20.09 o
  -3  -7  16          2.84          4.13         2.88 o
  -2  -7  16          4.30          3.37         2.46 o
  -1  -7  16          2.17          0.79         1.49 o
   0  -7  16          0.00         -0.33         2.43 o
  -7  -6  16          7.53         13.96         4.41 o
  -6  -6  16          0.52          0.85         2.44 o
  -5  -6  16          0.11         -0.86         2.45 o
  -4  -6  16        148.41        153.09        11.59 o
  -3  -6  16          3.49          9.20         3.21 o
  -2  -6  16          0.03         -2.07         2.07 o
  -1  -6  16          0.51          4.81         1.99 o
   0  -6  16          4.00         10.38         3.83 o
  -7  -5  16          0.09          1.52         2.61 o
  -6  -5  16         84.92        110.72        10.35 o
  -5  -5  16          0.61         -3.30         3.30 o
  -4  -5  16         12.26         21.38         4.82 o
  -3  -5  16          4.03          6.85         2.94 o
  -2  -5  16         58.73         54.73         4.74 o
  -1  -5  16         12.63          2.78         1.98 o
   0  -5  16         10.38         14.94         4.18 o
  -8  -4  16          0.22          3.02         2.84 o
  -7  -4  16          1.31          4.76         3.30 o
  -6  -4  16          0.01         -3.34         3.34 o
  -5  -4  16         17.63         32.33         5.58 o
  -4  -4  16         12.07         15.85         3.79 o
  -3  -4  16          1.02         -0.96         1.80 o
  -2  -4  16         25.96         25.92         3.53 o
  -1  -4  16         49.24         54.53         5.22 o
   0  -4  16          4.92          7.39         2.34 o
  -8  -3  16          1.54          4.61         3.07 o
  -7  -3  16          1.07          1.18         2.31 o
  -6  -3  16         14.62         11.71         3.68 o
  -5  -3  16         15.20         11.13         2.88 o
  -4  -3  16          3.36          2.48         2.61 o
  -3  -3  16          3.18          4.72         1.81 o
  -2  -3  16          0.04          1.04         2.10 o
  -1  -3  16          9.50          6.24         3.97 o
   0  -3  16          3.22          6.04         2.07 o
  -7  -2  16          5.72          7.50         3.04 o
  -6  -2  16          0.06         -2.72         2.72 o
  -5  -2  16          4.31          1.83         2.21 o
  -4  -2  16          3.07          2.73         1.65 o
  -3  -2  16         18.63         34.19         3.94 o
  -2  -2  16          0.44          2.93         2.67 o
  -1  -2  16          2.61          3.85         4.39 o
   0  -2  16          2.17          2.46         1.72 o
   1  -2  16          9.32          7.57         3.15 o
  -7  -1  16         85.71         78.50         8.97 o
  -6  -1  16         75.44         90.73         9.23 o
  -5  -1  16         16.41         21.56         4.64 o
  -4  -1  16          2.61          6.07         2.50 o
  -3  -1  16         18.13         22.78         5.18 o
  -2  -1  16          1.80          1.97         2.73 o
  -1  -1  16         22.38         25.24         5.63 o
   0  -1  16          1.25          0.88         1.65 o
  -7   0  16         69.24         73.73         8.54 o
  -6   0  16        111.83        118.94        10.56 o
  -5   0  16         32.76         43.92         4.78 o
  -4   0  16         44.33         66.79         8.69 o
  -3   0  16         21.35         30.37         6.27 o
  -2   0  16         59.77         71.91         6.07 o
  -1   0  16          1.86          3.47         2.02 o
  -7   1  16          1.54          4.93         3.30 o
  -6   1  16         24.31         23.75         5.03 o
  -5   1  16         16.57         19.73         4.48 o
  -2   1  16          2.13          1.08         2.56 o
  -1   1  16         20.62         19.51         4.77 o
  -6   2  16          6.70          7.58         3.15 o
  -2   2  16         37.47         25.49         5.32 o
  -4 -12  17         19.64         17.58         4.05 o
  -4 -11  17         25.18         21.42         4.63 o
  -4 -10  17          3.50          9.78         3.66 o
  -3 -10  17          0.12         -3.27         3.27 o
  -2 -10  17          8.85         20.66         4.95 o
  -5  -9  17          2.04          4.05         2.42 o
  -4  -9  17         36.20         32.32         6.00 o
  -3  -9  17          2.10          7.98         3.64 o
  -2  -9  17         11.68         10.43         3.30 o
  -1  -9  17         46.00         45.10         6.41 o
  -5  -8  17          3.77          4.72         3.17 o
  -4  -8  17         27.48         21.98         5.06 o
  -3  -8  17          1.74         -0.60         2.31 o
  -2  -8  17         11.25          4.92         2.82 o
  -1  -8  17          8.75          4.02         2.24 o
  -6  -7  17         15.35          8.69         4.20 o
  -5  -7  17          1.77          5.37         3.22 o
  -4  -7  17          1.37          1.37         1.95 o
  -3  -7  17          2.45          5.77         2.74 o
  -2  -7  17          3.75          3.02         2.19 o
  -6  -6  17         47.31         56.53         7.81 o
  -5  -6  17         37.95         27.94         5.57 o
  -4  -6  17         12.06         21.08         4.72 o
  -3  -6  17          9.07          7.12         2.77 o
  -2  -6  17          0.15         -1.99         2.38 o
  -6  -5  17          0.06         -1.59         2.44 o
  -5  -5  17         14.41         20.59         4.86 o
  -4  -5  17          0.34         -0.71         1.76 o
  -3  -5  17          1.43          2.55         2.46 o
  -2  -5  17          4.08          4.58         2.83 o
  -6  -4  17          0.04         -0.43         2.35 o
  -5  -4  17          1.77          2.03         2.34 o
  -4  -4  17          6.89         13.49         3.82 o
  -3  -4  17         62.21         70.75         7.75 o
  -2  -4  17          4.65          5.38         2.82 o
  -1  -4  17         46.89         49.52         6.99 o
  -6  -3  17         17.70         14.62         4.08 o
  -5  -3  17          1.49         -3.95         3.95 o
  -4  -3  17         46.04         52.33         6.81 o
  -3  -3  17         27.71         29.11         5.72 o
  -2  -3  17         25.07         31.10         5.88 o
  -1  -3  17          4.07          8.30         3.88 o
  -6  -2  17          2.55          2.99         2.64 o
  -5  -2  17          0.34         -2.95         2.95 o
  -4  -2  17         32.81         31.57         6.44 o
  -3  -2  17          1.80         -0.85         2.44 o
  -2  -2  17         15.88         19.26         4.86 o
  -1  -2  17          1.05          0.68         2.44 o
  -6  -1  17         19.75         25.91         5.20 o
  -5  -1  17         12.82         18.74         4.59 o
  -6   0  17          2.64          4.63         2.58 o
  -2  -9  18         24.83         26.20         5.19 o
  -3  -8  18          4.08          3.92         2.33 o
  -2  -8  18          6.19          7.48         3.29 o
  -4  -7  18          0.75          1.20         2.16 o
  -3  -7  18          5.94          2.51         2.45 o
  -4  -6  18          2.60          9.27         3.58 o
  -3  -6  18          5.13         -2.25         2.37 o
  -5  -5  18         20.96         10.19         3.74 o
  -4  -5  18          4.46          3.54         2.67 o
  -5  -4  18          5.64         15.70         4.21 o
  -4  -4  18         17.86         12.28         3.73 o
  -2  -4  18          2.42          3.36         2.97 o
  -5  -3  18          0.07         -1.29         2.60 o
                                                
